# Supplementary material for: Contribution of miRNAs, tRNAs and tRFs to Aberrant Signaling and Translation Deregulation in Lung Cancer
Source: Cancers (Basel). 2020 Oct 20;12(10):3056. doi: 10.3390/cancers12103056 (PMC7593945; doi:10.3390/cancers12103056)
Supplement: Supplementary file 1 [file cancers-12-03056-s001.zip]

Archive with 8 entries (7 files):
- cancers-933468-supple-XML/
- cancers-933468-supple-XML/cancers-933468-supple-XML.pdf
- cancers-933468-supple-XML/Supplementary Table S1.xlsx
- cancers-933468-supple-XML/Supplementary Table S2.xlsx
- cancers-933468-supple-XML/Supplementary Table S3.xlsx
- cancers-933468-supple-XML/Supplementary Table S4.xlsx
- cancers-933468-supple-XML/Supplementary Table S5.xlsx
- cancers-933468-supple-XML/Supplementary Table S6.xlsx
