# Supplementary material for: Contribution of miRNAs, tRNAs and tRFs to Aberrant Signaling and Translation Deregulation in Lung Cancer
Source: Cancers (Basel). 2020 Oct 20;12(10):3056. doi: 10.3390/cancers12103056 (PMC7593945; doi:10.3390/cancers12103056)
Supplement: Supplementary file 1 [file cancers-12-03056-s001.zip › cancers-933468-supple-XML/Supplementary Table S1.xlsx]

## Sheet: Φύλλο1
Supplementary Table S1. List of most sigificant miRNAs affected in NSCLC.
miRNA	log2fold change	p_value
miR-139-5p	-1.64394	0.000735429
miR-338-5p	-1.51195	0.00259143
miR-214-5p	1.09757	0.0134672
miR-24-3p	0.707298	0.0195158
miR-185-5p	1.76771	0.0268398
miR-127-3p	2.4372	0.0315319
miR-150-5p	0.665343	0.0599775
miR-22-3p	0.850137	0.0632638
miR-200a-3p	-0.555129	0.0636888
miR-30b-5p	-0.845336	0.0683218
miR-21-5p	1.54606	0.0683825
let-7i-5p	0.767472	0.0720577
miR-30a-3p	-1.3577	0.0758038
miR-19b-3p	0.771728	0.0760899
miR-106b-5p	1.15671	0.0775082
miR-98-3p	1.22812	0.0832948
miR-218-5p	-0.884919	0.0842599
miR-18a-5p	2.05461	0.0910357
miR-486-5p	1.60494	0.0956576
miR-361-3p	-0.802036	0.0964558
miR-183-5p	1.49885	0.0969669
miR-1-3p	-0.9078	0.10092
miR-103a-3p	0.602916	0.104747
miR-17-3p	0.604288	0.105809
miR-15b-3p	1.00918	0.108039
miR-210-3p	1.51484	0.109257
miR-574-5p	1.94556	0.111239
miR-7-5p	2.23404	0.111687
miR-142-3p	1.75491	0.116089
miR-589-5p	0.839863	0.116876
miR-425-5p	0.926561	0.117704
miR-93-5p	0.927458	0.117805
miR-30d-5p	-1.06045	0.122033
miR-31-5p	1.97823	0.12743
miR-628-5p	1.37791	0.127692
miR-708-5p	3.57777	0.129623
miR-19a-3p	0.826937	0.133425
miR-152-3p	0.758399	0.133665
miR-421	1.92376	0.133887
let-7f-5p	-0.555949	0.134431
miR-199b-3p	0.528851	0.137002
miR-30a-5p	-1.25377	0.137224
miR-1275	1.1644	0.138357
miR-376a-3p	1.21737	0.141945
miR-769-5p	1.54917	0.142154
miR-199a-3p	0.512418	0.151512
miR-26a-5p	-0.733682	0.152596
miR-34a-5p	0.817087	0.153282
miR-93-3p	0.685616	0.158572
miR-1307-5p	1.31928	0.161608
miR-550a-3p	0.822383	0.162816
miR-376c-3p	1.27963	0.162941
miR-378a-3p	1.292	0.165301
miR-182-5p	2.33026	0.179906
miR-145-5p	-0.325008	0.186311
let-7a-5p	-0.602638	0.190027
miR-339-3p	0.981215	0.1935
miR-25-3p	0.771292	0.194576
miR-10a-5p	-0.6767	0.197533
let-7c-5p	-0.500085	0.19787
miR-590-5p	1.09896	0.198551
miR-194-5p	0.455741	0.200844
miR-193b-3p	1.2736	0.207765
miR-324-3p	1.45933	0.213863
miR-95-3p	1.87273	0.214721
miR-29c-3p	-0.908738	0.219849
miR-30e-5p	-0.376601	0.222131
miR-23a-3p	-0.305531	0.222249
miR-551b-3p	-0.823919	0.222956
miR-146a-5p	1.55223	0.224285
miR-29a-3p	-0.753363	0.226147
miR-106b-3p	1.03353	0.229668
miR-493-5p	2.04274	0.236917
miR-29b-3p	-0.454313	0.236951
miR-192-5p	0.870194	0.239879
let-7f-2-3p	1.01923	0.248531
miR-181a-5p	-0.623646	0.254204
let-7g-3p	0.554691	0.25655
miR-191-5p	0.372438	0.260839
miR-193a-5p	0.774901	0.2634
miR-214-3p	0.495303	0.269512
miR-132-5p	0.651931	0.271084
miR-96-5p	1.93107	0.271557
miR-484	0.722104	0.273391
miR-99a-5p	-0.852907	0.282211
miR-155-5p	0.905934	0.282794
miR-101-3p	-0.822188	0.290223
miR-17-5p	0.612994	0.297369
miR-381-3p	0.816368	0.297786
miR-423-5p	1.59931	0.314204
miR-301a-3p	1.14351	0.315204
miR-328-3p	-0.510617	0.318545
miR-181a-3p	0.419668	0.322078
miR-489-3p	-0.440732	0.324336
miR-1301-3p	1.99978	0.327508
miR-27a-3p	-0.453112	0.327642
miR-625-3p	1.29838	0.331319
miR-126-5p	-1.46776	0.331996
miR-26b-5p	-0.695747	0.334432
miR-32-5p	-0.541557	0.335429
miR-320a-3p	1.75699	0.336148
miR-125a-5p	-0.554098	0.339124
miR-338-3p	-0.910384	0.341415
miR-542-3p	1.16824	0.342807
miR-744-5p	1.24199	0.345353
miR-148b-3p	0.510269	0.347979
miR-144-5p	0.838199	0.352041
miR-151b	0.558004	0.356671
miR-375-3p	3.18577	0.356672
miR-199a-5p	0.374395	0.358423
miR-664a-3p	-0.43643	0.364446
miR-186-5p	0.703658	0.36454
miR-154-5p	0.539188	0.364543
miR-652-3p	0.669186	0.36729
miR-221-5p	-0.719527	0.375444
miR-193a-3p	0.927247	0.376353
miR-34c-5p	-3.04246	0.38129
miR-582-5p	-0.508815	0.393068
miR-363-3p	0.861017	0.394481
miR-378c	0.871884	0.395382
miR-374b-5p	-0.403798	0.402172
miR-505-3p	0.353111	0.402602
miR-365b-3p	-0.91795	0.406093
miR-34b-5p	-1.69533	0.409688
miR-145-3p	-0.412172	0.410397
miR-204-5p	1.80577	0.410622
miR-423-3p	0.538925	0.420732
let-7f-1-3p	-0.456726	0.423242
miR-151a-3p	0.550891	0.425367
miR-128-3p	0.854384	0.426518
miR-205-5p	2.60825	0.442661
miR-29b-1-5p	-0.688126	0.443779
miR-222-3p	-0.270384	0.444029
miR-107	0.38861	0.448693
miR-148a-3p	0.32729	0.451785
miR-27b-3p	-0.245733	0.458187
miR-424-5p	0.717387	0.458624
miR-100-5p	-0.379049	0.458724
miR-130a-5p	-0.376438	0.45882
miR-130a-3p	-0.652068	0.458939
miR-195-5p	-0.508244	0.460084
miR-149-5p	1.30227	0.461032
miR-4286	-0.495437	0.464458
miR-342-3p	1.06349	0.464749
miR-200b-3p	-0.396001	0.467433
miR-135a-5p	-1.71926	0.467527
miR-143-3p	0.231277	0.476064
miR-126-3p	-0.513544	0.476602
miR-2110	0.928682	0.481525
miR-365a-3p	-0.440866	0.488202
miR-33a-3p	-0.426529	0.490462
miR-136-5p	0.482981	0.494166
miR-451a	0.422244	0.498159
miR-199b-5p	0.296083	0.507961
miR-340-5p	-0.526728	0.510139
miR-30e-3p	-0.199787	0.530884
miR-92a-3p	0.493802	0.537131
miR-28-5p	0.262893	0.53976
miR-660-5p	-0.210531	0.548734
miR-4454	0.871198	0.5492
miR-221-3p	-0.226923	0.553697
miR-27a-5p	-0.244514	0.587266
let-7d-3p	0.329937	0.594161
miR-15a-5p	-0.529344	0.594868
miR-10b-5p	-0.312502	0.600666
miR-197-3p	0.331466	0.625514
let-7g-5p	-0.253101	0.638342
miR-23b-3p	0.107261	0.654486
miR-574-3p	0.22098	0.658653
miR-224-5p	0.491265	0.66785
miR-339-5p	0.231924	0.682861
miR-361-5p	0.174044	0.685456
miR-1260b	-0.588582	0.686036
miR-200a-5p	0.456135	0.686439
miR-29c-5p	0.251586	0.693018
miR-331-3p	-0.423665	0.693589
miR-1260a	-0.513379	0.707204
let-7d-5p	-0.100059	0.711511
miR-429	0.22056	0.712373
miR-15b-5p	-0.256097	0.71786
miR-138-5p	-0.280416	0.72188
miR-181a-2-3p	0.223215	0.72434
miR-223-3p	-0.295671	0.725684
miR-99b-5p	-0.259217	0.737959
miR-146b-5p	0.283952	0.738465
miR-135b-5p	-0.354796	0.739398
miR-497-5p	-0.313476	0.745322
let-7e-5p	-0.0998296	0.748439
miR-141-3p	-0.14973	0.753599
miR-20a-5p	0.319603	0.75871
miR-454-3p	0.102865	0.785923
miR-144-3p	0.307108	0.790763
miR-140-5p	-0.113945	0.804871
miR-28-3p	-0.152216	0.80723
miR-7-1-3p	-0.245394	0.815148
miR-181b-5p	-0.0728196	0.816115
miR-203a-3p	-0.123948	0.820936
miR-140-3p	0.0735352	0.826493
miR-181c-5p	-0.107568	0.82932
miR-224-3p	-0.143999	0.842509
let-7b-3p	-0.117272	0.845704
miR-452-5p	0.178409	0.85487
miR-23b-5p	0.112743	0.862338
miR-1180-3p	0.156299	0.866994
miR-532-5p	0.0701823	0.885043
miR-92b-3p	-0.141913	0.897414
miR-335-5p	-0.105308	0.904497
miR-20b-5p	-0.11167	0.906178
let-7a-3p	0.0429551	0.911417
miR-125b-5p	0.0559809	0.916259
let-7b-5p	-0.0301027	0.917172
miR-200c-3p	0.0627374	0.928436
miR-30c-5p	0.0908045	0.93263
miR-22-5p	0.0581638	0.947626
miR-98-5p	-0.0237719	0.963477
miR-340-3p	0.0199605	0.974707
miR-187-3p	0.0094325	0.992161
miR-151a-5p	0.00215412	0.994168
miR-455-3p	0.00212451	0.996574
miR-16-5p	0.00214469	0.997539
