# Supplementary material for: Contribution of miRNAs, tRNAs and tRFs to Aberrant Signaling and Translation Deregulation in Lung Cancer
Source: Cancers (Basel). 2020 Oct 20;12(10):3056. doi: 10.3390/cancers12103056 (PMC7593945; doi:10.3390/cancers12103056)
Supplement: Supplementary file 1 [file cancers-12-03056-s001.zip › cancers-933468-supple-XML/Supplementary Table S2.xlsx]

## Sheet: Φύλλο1
Supplementary Table S2. List of most sigificant tRFs affected in NSCLC.
tRF	log2FoldChange	p_value
5009b	4.66391	0.052351
3009a	-1.29462	0.0208801
3021a	-1.80072	0.0212681
3012a	-2.19983	0.0302753
5022a	2.72039	0.030429
5020b	1.00355	0.0326042
3027a	-2.0681	0.0329347
5007c	-1.75801	0.0521888
3012b	-2.35979	0.0632753
3014a	-1.98273	0.0723821
1004	-2.19202	0.0874304
3002a	-2.15861	0.110397
1030	-2.81461	0.113139
5003b	2.37975	0.115375
3007a	-2.69083	0.12703
1003	-4.7063	0.128813
5008b	1.56254	0.136863
5019a	1.00791	0.137097
3028a	2.72152	0.138489
3026a	-2.90685	0.151288
5003c	2.58611	0.162776
1037	-3.33348	0.167697
5004c	1.21947	0.171212
1026	-3.8995	0.178393
1001	-2.07893	0.190013
3011a	-1.05664	0.194266
5008c	2.51278	0.194954
5005c	2.65117	0.211625
3020a	-0.98264	0.212626
5032b	-1.51806	0.213045
3027b	-2.9488	0.231009
3015a	-1.07877	0.233964
5021a	1.52261	0.235236
1027	-2.05964	0.243239
5009c	2.34574	0.244832
5030b	1.34622	0.263405
1024	-2.52202	0.268314
3013b	-1.39614	0.27142
3014b	-2.26099	0.275187
1042	-3.53636	0.284667
5017b	1.42229	0.288824
1028	-4.55392	0.289006
3010b	2.14171	0.292321
5016c	1.30294	0.293057
5005b	1.18713	0.296192
5030c	1.86479	0.305273
5026c	2.095	0.305771
3008a	-0.802303	0.313289
5027b	0.765584	0.322011
5010a	-1.16479	0.331828
3002b	-2.95149	0.332477
5015a	0.491847	0.335514
1036	-1.71049	0.33594
3013a	1.16193	0.336627
1040	-1.32879	0.34256
3029a	-1.58013	0.34329
5027c	1.10167	0.358467
5026b	0.836892	0.358708
5005b	-1.07077	0.360083
3031a	0.952961	0.360977
1032	-1.69979	0.37121
5020c	0.91915	0.380411
3003a	-1.61631	0.382119
3023a	-0.629349	0.400912
3017a	-0.73669	0.411332
3028b	-2.68844	0.415852
5002c	1.05831	0.418679
1041	-3.5178	0.420523
3019b	1.40809	0.435982
3029b	1.08908	0.446915
5019b	1.16993	0.450662
1015	-1.59592	0.451123
5026a	0.62497	0.451436
3019a	1.30171	0.451523
5011a	1.16084	0.45737
3033a	-1.23085	0.461653
3030a	-0.48019	0.464203
3004a	-0.570553	0.465082
3011b	-0.692783	0.473207
5009a	-1.34161	0.481108
5013c	2.00195	0.490017
5005c	0.571356	0.497316
3009b	1.24142	0.500317
1038	-1.06346	0.51586
1035	-1.97682	0.516372
5032a	1.16162	0.538895
3030b	1.635	0.542609
1006	-1.63489	0.55084
5032c	0.662448	0.559114
3022a	-0.953405	0.569239
3021b	-0.600002	0.569964
5007a	0.541036	0.57122
1020	-0.832603	0.584251
3023b	0.711035	0.626068
3017b	-0.778587	0.629988
5022b	0.641669	0.636039
5005a	-0.905098	0.638397
3001a	-0.221493	0.649362
5006c	0.626461	0.655508
5028b	-0.301193	0.663132
3025a	-0.471279	0.667598
3010a	-0.206059	0.671633
3008b	-0.413769	0.676051
5001a	-0.686065	0.684328
5002b	-0.82047	0.705293
3025b	-0.299917	0.716144
5023a	0.425773	0.725811
5028c	0.245489	0.730562
1023	-0.464064	0.739608
3015b	-0.358724	0.746408
3022b	-0.351358	0.758651
1012	-0.447207	0.836892
5020a	0.217538	0.847876
5014a	0.269845	0.85593
3003b	0.369008	0.86281
1005	-0.245034	0.886172
3005a	0.0582707	0.893656
5017c	-0.10097	0.945335
5016a	0.0464906	0.9716
5017a	-0.0217959	0.97292
5004b	-0.0117042	0.98761
5028a	0.00455835	0.997459
