# Supplementary material for: Contribution of miRNAs, tRNAs and tRFs to Aberrant Signaling and Translation Deregulation in Lung Cancer
Source: Cancers (Basel). 2020 Oct 20;12(10):3056. doi: 10.3390/cancers12103056 (PMC7593945; doi:10.3390/cancers12103056)
Supplement: Supplementary file 1 [file cancers-12-03056-s001.zip › cancers-933468-supple-XML/Supplementary Table S3.xlsx]

## Sheet: Sheet1
Supplementary Table S3. List of identified tRFs along with their predicted targets.
tRF_ID	Organism	type	Length	Sequence	TARGETS
3023a	human	trf-3	17	CCCGGGTTTCGGCACCA	ABR,GNB4,PHLDB1,LSMD1,ING3,TSPAN12,AGAP3,NPM1,CNOT11,LIN54,TGIF1,KIAA0513,C7orf26,MARVELD3,AGO1,HSPD1,NIPSNAP3A,MORF4L1,TUBA1B,PTK2,MAGEE1,FAM3C,GOT2,ZIC2,ADM,MAFK,KAT6B,DUSP8,SNRNP200,HIST1H2BC,FAM193A,OAZ1,LDLR,C2CD3,TNRC18,C11orf71,DNAJB2,PEX12
5016c	human	trf-5	32	GGGGGTATAGCTCAGTGGTAGAGCATTTGACT	AFMID,EEF1A1
3003b	human	trf-3	22	TCAAATCCGGGTGCCCCCTCCA	AGO1,ZC3H12C
3015a	human	trf-3	19	ACTCCCGGTGTGGGAACCA	ARHGAP11A,PHKB
5008c	human	trf-5	30	GCGTTGGTGGTATAGTGGTGAGCATAGCTG	ARPP19,SMN1,TAP2
3010a	human	trf-3	18	ATCCCACCACTGCCACCA	BAK1,HNRNPA3,SMARCE1,AGPAT6,COPA,CDKN1A,C20orf24,DHCR7,LPXN,SCD,RAN,ATN1,RPS7,EPHB4,TMEM181,RPE,SF3B3,APP,PPP1R14C,TBL2,CKB,PROSC,DDX3X,C6orf141,CRK,RPS15A,CTSB,CPEB2,TMEM14C,NFE2L1,SLC39A8,AIP,ALDOA,ATP5G3,TMEM167A,SLC7A1,RPL3,PTDSS2,SET,POLR2A,TAF15,FUS,MCM3,CEP85,SCP2,PTPRF,TTC8,KCNK13,RPS15,HLX,IDH2,FYCO1,EIF4G1,CCDC134,SNF8,RPL10A,RPL17,SETDB1,FAM103A1,HECTD3,NSUN2,VCPIP1,NCAPG2,COA5,TMEM59,…
5005b	human	trf-5	25	GCCCGGCTAGCTCAGTCGGTAGAGC	CNNM3,HIST1H1C,CALM1,PSMA5,TBX3,CCT7,ATP5C1,GAA,MIER2,HIST2H2AA4,RDM1,PARD6G,MRPL40,HIST1H4B,EIF3H,VIM,MLXIP,ZNF281,HIVEP2,EEF1A1,HIST2H2BF,RPL27A,MANSC1,EIF3CL,BRAF,RPL31,JMY,ALG3,COPS3,C5orf24,RPS27A,MAST3,CTC1,RPL24,TM2D3,FOXD1,ANKLE2,RPS7,PABPC4L,SNRPA1,LCOR,RAB11A,SLMO2,PSMG3,EFTUD1,RPLP0,FANCI,FAM127A,PEG10,HIST1H3B,TMEM189-UBE2V1,RPS3A,HMGA1,BPTF,ADARB1,ATP5A1,BANF1,HNRNPLL,TMBIM6,SIPA1L1,…
5030b	human	trf-5	23	TCCCTGGTGGTCTAGTGGTTAGG	COPA,PRCC,HECTD3,TMEM219,RPLP0,VANGL2,CTC1,FASN,PLP2,HSPA1B,HIST2H2AC,HMGA2,EIF3K,HMGN2,RPL15,STARD13,SUMO2,AK2,HK1,C15orf39,ISG20L2,GBA,TMUB1,PDCD5,CD2BP2,TPP2,CHST3,HMGA1,EFTUD2,B3GALTL,ACTN4,EIF4G3,FOXM1,CCT2,KPNA3,MAVS,SLC43A2,DLAT,CKB,TUBB,DAG1,CD9
5005c	human	trf-5	31	GCCCGGATAGCTCAGTCGGTAGAGCATCAGA	COPS5
5022b	human	trf-5	25	GTAGTCGTGGCCGAGTGGTTAAGGC	CSNK2A1
5028a	human	trf-5	18	TCCCACATGGTCTAGCGG	CTNND1
3013a	human	trf-3	17	TCCGAGTCACGGCACCA	DDB1,AGO1,UBE3C,CASC3,PTPN12,LMAN2,PIK3R3,HSPA8,AK3,PRDX5,CAPN5,LRPPRC,MRPS21,SMARCC1,ATP5G2,MAP3K14,WNK1,LARP7,PFN2,TOMM6,TOMM7,ERRFI1,METTL13,C3orf72,ADH5,KDM4B,OTUD4,HIST3H2A,RHPN2,ABCF1,FEM1A,TNFRSF10B,CDC6,MRPL24,SNRPC,POM121,USP36,DHX16,IARS,NSD1,DDX54,DYRK2
3013b	human	trf-3	22	TCGAATCCGAGTCACGGCACCA	DHX32,ZNF792,CCT7,TNRC6A,PRKACB,FGF2
3008b	human	trf-3	22	TCGAAACCGGGCGGAAACACCA	EDEM2
5017b	human	trf-5	24	GGGGGTGTAGCTCAGTGGTAGAGC	EEF1A1
3010b	human	trf-3	22	TCGAATCCCACCACTGCCACCA	EIF2B5
3025a	human	trf-3	18	TTCCCCGACGGGGAGCCA	EIF5AL1,PPP1CC,PLP2,RPS2,RPS14,PCNA,CLU,CHD4,HOXA3,HSPA1B,ELOF1,FBXO42,SDHA,PQBP1,RPS6KA2,YEATS2,EIF5A,NOTCH1,HMGN2,MYH10,KIAA1522,HSP90AB1,H2AFY,ACADM,GLA,KPNA1,H3F3B,NUP50,NRG2,AIMP2,G3BP1,CTC1,HCN2,TMEM59,PSAP,IRF1,DIP2B,TSC22D3,ZDHHC6,C11orf31,TAF11,SOGA1,LSM3,NR2F6,RBPMS2,CCT7,UBQLN4,CLDN12,PRRC2B,WNT3A,CITED2,BTG1,GPRIN1,GPR137C,RAB11FIP4,VPS33A,COPZ1,AURKB,TRIM52,BOD1L1,BACH1,PIAS4,CNOT10,…
3021a	human	trf-3	18	TCCCCGGCATCTCCACCA	ETFB,C15orf52,IRS1,E2F3,IPPK,MARS,PTPN13,SMS,AGO1,POLR2A,UCK2,TEF,CBS,PYGO2,SMARCC1,DNA2,HSPA1B,AP1G1,IFT140,CHIC1,SYNGR2,AURKB,RNH1,PKM,FAM84B,ADCK2,RRS1,NR6A1,CDK12,PIP5K1A,RAB36,NUP205,CCT5,PEX5,RPL7,MVD,FASN,RPAP1,KIAA0355,PLIN3,TONSL,SLC7A1,WDR6,STAG2,POLQ,RPL37A,SNRPB,MTSS1L,PRKCH,THRAP3,NCS1,C12orf10,CD99L2,CLPP,SMARCAD1,ARAF,FAM63B,PKN3,EIF3D,ELP4,KLHL22,FOXQ1,DLG5,LAMTOR5,GPT2,ARHGEF7,TF…
3009a	human	trf-3	18	ACCCCACTCCTGGTACCA	FAM98A,KPNB1,AARSD1,RRBP1,DYNC1LI2,SCML2,NFE2L1,NUP155,H3F3B,MYO1D,VANGL1,FBXL20,TP53BP1,DHX29,HIST2H2AA4,CCDC134,HCFC1,ZNRF3,DCAF12,RPL31,PTK7,FAT1,NUDCD3,RABL6,NRXN3,RPS6KB1,E2F7,PYCR1,LGALS3BP,TIMM50,LRP10,RPL13A,RPL18A,SLC25A39,ENO1,SRSF9,ABL1,PRCC,CTSA,DSG2,TOMM40L,HNRNPA2B1,CCBE1,SBF1,USP9X,PPP2R1A,LPHN1,IARS,SNRNP200,ACLY,TTF2,HUWE1,TCP1,ISOC1,PCCB,PTS,TAF1,RPL3,ACTN4,ATP2A2,MOB3B,CAPNS1,A…
3001a	human	trf-3	18	ATCCCACCGCTGCCACCA	FASTKD1,THRA,TPT1,HNRNPA3,RPL4,TUBA1B,SCAMP1,HNRNPA1,U2AF1,HNRNPA2B1,GLE1,CBX6,BAG6,SUPT16H,C21orf58,RPS24,SSU72,FUS,KPNB1,ARCN1,LNX2,USMG5,HNRNPM,PRDM10,USP9X,HLA-E,RPL3,VAMP8,TLE1,HNRNPA0,DCTPP1,HSPD1,TECRL,ENDOG,GTF2I,NCAPG2,DNAJB1,RPL6,HAUS5,TANC1,PNKD,HEMK1,FIGN,NT5DC2,EP400,STIP1,HIST1H2AE,DIAPH1,ILF2,MYH9,TKT,BTN3A1,ZNF853,U2AF2,IGF2BP2,CDCA4,AGK,ZKSCAN1,GORASP2,NAA16,CCT6A,SLC7A1,MTFMT,CC…
3008a	human	trf-3	17	ACCGGGCGGAAACACCA	FIP1L1,ATF4,HOOK3,RHOC,PLD3,AMMECR1L,FLNA,UBE2C,HNRNPK,SEC22B,MFSD1,ATP5B,C11orf73,RRAGD,RPL13,ARHGEF7,ANGEL2,RPL35A,NPM1,KCTD10,HIST1H3B,CCDC174,FAM115A,HSP90AB1,ELP2,RPL15,UBE2V2,HRAS,HIST1H1C,AXIN2,COX5A,HM13,CIC,CALM1,NME3,DNPH1,SPEN,HIST4H4,UBE2Z,HIST2H2BE,PDZRN3,PRCC,CDKAL1,RPL29,AZIN1,WAPAL,TMEM170A,PFKP,DDX1,KMT2B,EXOSC4,CIZ1,CNN2,MCM7,DPF2,PLXNB2,DCP2,DLST,SCARB1,SH2B3,TLK2,KRT10,CPNE8,P…
3033a	human	trf-3	17	CCCACCCAGGGACGCCA	GPX1,UBB,B4GALNT3,BACH2,UBE2Z,F3,CPNE3,ZNF460,HIST1H4B,TNFRSF10B,TYRO3,FAM32A,RPS27A,CNP,SLC25A3,ATP1A1,UBE2G2,SSBP4,RAPH1,ZNF512B
3018a	human	trf-3	19	AGCCTCAGAGAGGGCACCA	HAS3
3030a	human	trf-3	18	TTCCGGCTCGAAGGACCA	HIST1H1C,RNPS1,ATAD1,NAAA,C6orf62,MKRN1,ABCB1,RPL26,ZNF180,UHRF1,HIST1H2BK,USP5,PPP6R1,LARP4B,EEF1E1-BLOC1S5,PSMD1,NRXN3,TTC14
5004c	human	trf-5	31	GCATTGGTGGTTCAGTGGTAGAATTCTCGCC	HIST1H2AG,ZNF532,RPL23,FBXO18,GABARAPL1,CTC1
5023a	human	trf-5	16	GTCAGGATGGCCGAGC	HIST1H4D
5019b	human	trf-5	24	GGTAGCGTGGCCGAGCGGTCTAAG	HIST2H2AA4
3005b	human	trf-3	22	TCAAATCTCGGTGGGACCTCCA	HIST2H3A,C19orf12,ADAM11
3014a	human	trf-3	18	ATCCTGCCGACTACGCCA	HIST2H3A,ITFG2,XPOT,NACA,SLC43A2,PRDX1,RBM15B,SLC1A5,TAF6,NUP93,PKM,RPL17,NUDC,GPI,EIF4G1,RPL23,USMG5,RPS2,RNF14,SLC25A14,ERBB2IP,DBN1,RNF6,USP43,ANKRD52,OXA1L,KLHL15,LIMK2,RPL3,SUMO2,MCOLN2,POLR2C,HSPE1,ITGB3BP,HIF1AN,GRAMD1A,SETDB1,IL17RA,ATP5G2,KREMEN1,ADCK2,TMEM201,TIMP3,LHFPL4,HIST1H2AI,HARS,EHD4,RRP1,KIAA1147,CXXC1,GFM1,UAP1,NSUN2,TTC28,CTC1,SUPV3L1,IDS,ISG20L2,ZNF521,DFFA,MINPP1,COX7A2L,FY…
3027a	human	trf-3	17	TCCCGGCCAATGCACCA	HIST2H3A,SLC25A3,MBOAT2,PPP2R1A,CCT6A,RC3H1,ATAD3B,DIRAS1,CCAR2,H2AFY2,PTK2,HIST2H3A,RPL17,HSPA1B,RPL8,HIST2H3A,NEURL1B,PLRG1,RPL8,GID4,HIST2H3A,ATAD3B,EIF5A,IRS4,PFN1,RPL17,RPS8,ATAD3B,NUP98,HIST2H3A,RPS8,ADAR,PFN1,RPL8,GID4,PTK2,TAOK1,HSPA1B,H2AFY2,METTL13,RAB5C,C5orf24,ZFP30,RHOT2,FUS
3005a	human	trf-3	17	TCTCGGTGGGACCTCCA	HIST2H3A,TOR3A,COL4A2,ETFB,PRDX2,DROSHA,NCOR2,ACLY,HNRNPAB,HIST2H2AA4,MTMR4,YTHDF3,CTTN,NRIP1,NCAPD2,GARS,CDC25A,PEX26,USF2,ZNF503,NDUFB11,ZFP41,SNTB2,RPLP0,MED4,SHPK,RPS11,C17orf53,GPI,PERP,BTN2A2,OSGEP,RBMXL1,DCAF13,SET,MDC1,TUBB,TADA3,HOXA13,CSNK1E,FSTL1,GID4,MDN1,GALK2,AK4,EIF4EBP1,SRRM2,DLX2,RUNX1,EXT2,RAB33B,OLFML2A,ERI3,PRKAR2A,C3orf33,ARHGAP26,RPL7A,TRIM14,RPL24,PPTC7,PKP4,FAM179B,EEF1B2,…
3022a	human	trf-3	18	TCCCCGTACGGGCCACCA	HIST2H3D,ELMSAN1,MAP2K6,HSP90AB1,URB2,RANGAP1,FUS,YWHAZ,DNAJC5,SERBP1,LSM4,TELO2,PSEN1,TOPORS,LHFPL4,GLB1L2,SELK,SLC25A5,TMED2,POGZ,PSMD8,TMBIM6,HDAC6,AATF,HADHA,GHITM,PHC3,ARL6IP5,TPI1,RPL15,PHRF1,NPM1,ARHGEF26
3006a	human	trf-3	17	TCCCTGTTCGGGCGCCA	HSPG2,RRP7A,HLA-B,RTCB,NAMPT,HIST1H2BO,TXNIP,HIST1H1C,HMGB2,MAP1B,SPHK2,RPL5,NCSTN,EPDR1,SIK3,PPAN-P2RY11,SPAG5,ATRAID,CTC1,FAF1,PTMA,CHPF,AGRN,PA2G4,ANKHD1,RPS23,GAPDH,ORC4
5005a	human	trf-5	15	GCCCGGCTAGCTCAG	IGSF3,HIST1H1C
3015b	human	trf-3	22	TCGACTCCCGGTGTGGGAACCA	INSIG1
5027b	human	trf-5	23	GTTTCCGTAGTGTAGTGGTTATC	KDM3A
3020a	human	trf-3	18	TCCCCGGCACCTCCACCA	LARS,HDAC6,SUPT5H,ACTB,C15orf38,PHACTR2,SMARCD2,DBNDD1,SECISBP2L,MRPL22,RPL18A,RPS3,PPIH,FLNA,AARS,ATP5A1,HNRNPK,CHPF,CDT1,AGO1,RPL35A,ILVBL,UBAP2L,IARS2,KPNB1,TMEM123,UBR7,CAMSAP1,DPH7,DPH5,SOX4,ARF5,ITPRIP,HIST2H3A,RRS1,DUSP11,ZIC5,ZNFX1,POLH,THOC7,RAI1,RPL15,SAMD4B,PNN,INTS5,CCT5,NEO1,SEPHS2,ADSS,CCDC86,NCSTN,CDCA4,XRCC1,EMB,KDM5C,PHF6,HNRNPL,FRMPD4,EXOC8,HSPA1B,TPRN,PPP1R10,EIF4G1,PMM2,RDM1,T…
5032b	human	trf-5	23	TCCTCGTTAGTATAGTGGTGAGT	LCOR,BLMH,ATP1A1,HIST2H4B,KARS,RPL39,HIVEP3,MTRNR2L8,PCBP2,GLTPD1
5004b	human	trf-5	22	GCATTGGTGGTTCAGTGGTAGA	LSM12,TMED7
3028a	human	trf-3	17	TCCCGGCCCATGCACCA	MRPS23,C8orf33,PTPN23,EIF5AL1,GPR107,UBR1,RSU1,LMNB2,CYB5D2,RPS3,ILF3,43165,EIF5A,POGK,DCAF12,CALM3,CSK,TSPAN6,PFKP,CD63,DDX6,RPS8,APTX,EEF2,EP400,ATP5B,MIF,PTAR1,SERBP1,TEP1,ELL,TP53INP2,JUP,PSMD3,PSMA5,DDX17,ZBED1,QRSL1,TMEM126B,LOC100506571,EIF5,CUL3,ZNFX1,ARHGDIA,TMED2,LOC100129361,SMU1,NACC2,SPINT2,NDUFB9,ASB8,CCT6A,HLA-B,SLC30A3,ZNF337,INF2,TUBB4B,PTPN14,NSUN2,RANBP1,TAF15,CHIC2,ZNF395,ZBTB…
5028c	human	trf-5	31	TCCCACATGGTCTAGCGGTTAGGATTCCTGG	MRPS25
3031a	human	trf-3	17	TCCGGCTCGGAGGACCA	NKX2-1,HIST1H2BL,USMG5,XRCC6,DHX33,HIST2H2AA4,NRSN2,AURKB,FDFT1,SAMD11,HIST2H3A,ARRDC1,AGPAT3,CCDC106,NDUFA9,GSTA4,MRPS12,MYBL2,GPI,HIST1H2AJ,HMGA1,CPSF1,KIAA1549,TULP3,MCM4,ABHD17C,IRS4,CENPL,BCAT1,RANBP1,GLYR1,CBX3,ZNF674,DCP2,TXN,NRBP1,ZNF155,CARD10,PPM1D,ZNF700,HCFC1,CACNB2,CHMP4B,TTC1,CSNK2B,UACA,C6orf62,APBB1,MYH9,RNH1,PMPCB,GTF3C1,URB2,RCC2,NUMBL,NCOR2,RAD18,NOMO2,VPS25,SLC25A5,ZNF426,CDT1…
3026b	human	trf-3	22	TCGATTCCCGGCCAACGCACCA	NRP2,RPL27A
3016a	human	trf-3	19	AGCCCCACGTTGGGCGCCA	NUCKS1,HIST4H4,MAP7D2,KPNA4,MXD1,TFB1M,P4HA1,LBH,ACTB,PAN3,FXR1,SLC16A9,TP53
5016a	human	trf-5	15	GGGGGTATAGCTCAG	PACSIN2
5019a	human	trf-5	16	GGTAGCGTGGCCGAGC	PARG
5006c	human	trf-5	32	GCCCGGCTAGCTCAGTCGGTAGAGCATGGGAC	PCBP1,ZSWIM1,RPS7,HIP1
5003c	human	trf-5	31	GCATGGGTGGTTCAGTGGTAGAATTCTCGCC	PCDH15,NEURL4,SAP25
5028b	human	trf-5	23	TCCCACATGGTCTAGCGGTTAGG	PCNA,GAS6,UQCRH,BARHL1,INPP4A,EEF1A1,EIF3E,CTC1,C21orf2
5023b	human	trf-5	23	GTCAGGATGGCCGAGCGGTCTAA	PDCL3,CCT2,ZFHX4,RPS27A,RALGAPA2
5005c	human	trf-5	31	GCCCGGCTAGCTCAGTCGGTAGAGCATGAGA	PHC3,ARPC5,RPS10,PLS3,HIST1H2BJ,METTL16,PRKRIR,FAM73A,PDZRN3,PAIP2,AGO1,STAU1,ATP6V1D,DDX10,COMMD8,ILF3,RPS8,NFAT5,XPO1,WDR70,RICTOR,HIST2H4B,RPS23,COX20,PTMA,REST,RPRD1A,SEC23B,NAA15,PPP3R1,EIF4G2,NUDT19,SNRNP200,ARL6IP5,ZRANB1,MCPH1
3027b	human	trf-3	22	TCGATTCCCGGCCAATGCACCA	PHIP
3028b	human	trf-3	22	TCGATTCCCGGCCCATGCACCA	PIGT,TMEM199,CBLB,FBXW2,TRAPPC10,MRPS23,YTHDF2,TBL3
3029a	human	trf-3	18	TTCCCGGTCAGGGAACCA	PIM2,DHX8,MRPS26,NF2,UBC,ACAD10,GMPS,RPL18A,ANKFY1,RAPGEF5,MED14,TCF7L2,FNBP4,NUDCD3,C6orf136,RFC5,UBE2G2,IRAK1BP1,PCDH7,GPR63,WWP1,ARAF,KPNA4,GEMIN7,ECD,SCYL1,HTRA2,TCP1,IMPDH1,DHX15,XPO5,CHD4,SF3B1,NCKAP1,PYGL,CCDC77,PUS10,IRF2BP1,PRKDC,SMARCD2,SSRP1,AGO1,LLGL1,RSAD1,RECQL5,RPL15,ALAS1,WDFY1,DCAF12,CCNB2,APRT,ARID1B,VPS72,PPIA,RPL24,TPM4,ATG9A,CNNM4,NAPA,CD9,SKIDA1,C2orf68,ZNF703,ZNF649,CDC26,L…
3012a	human	trf-3	18	ATCCCACTTCTGACACCA	POLR3GL,NCOA3,PKM,RBM43,CEP135,KCTD20,DCAF5,EEF2,CALM2,APEH,SPTLC1,PPIA,WDR76,GOLGA3,YRDC,THRAP3,ALS2,ATP2A2,RCN2,TARS,MRPL37,RABEPK,ATRX,RNF187,RPL10,ARPC3,HSPA9,COMMD9,KIAA0100,RPS23,XRCC6,TUBB4B,NOL9,PHF3,TAOK2,PIGX,INPP5B,PPIL1,HIST2H3A,HIST1H3B,DEK,CDADC1,UBA1,PRRC2C,IBTK,TM2D3,WDR34,RAB1A,ZRANB2
5003b	human	trf-5	22	GCATGGGTGGTTCAGTGGTAGA	PWP2,EIF6,PSIP1,ITPR1,PABPC1,PAQR4,IREB2,WARS,KLHL11
5029b	human	trf-5	23	TCCCATATGGTCTAGCGGTTAGG	PYROXD2,ERMP1
3011b	human	trf-3	22	TCGAATCCCACTCCTGACACCA	RANBP10,C1QBP
3011a	human	trf-3	18	ATCCCACTCCTGACACCA	RFC3,SLC7A1,SF3B3,LOC101060400,PYGO2,SNRPD3,ZBTB48,SRSF9,TM9SF4,WDR91,CCT5,USP9X,E2F3,RTN3,PKM,AIF1L,OLA1,ZNF585B,CTC1,RNF187,GTF2IRD1,DUSP3,WASL,RPS15,N4BP3,FLI1,ALDH1B1,DHX57,SEC16A,RPS6,SLC6A8,PPIA,TBL1XR1,CMAS,ZNF75A,ISG20L2,LDHA,LEPROTL1,RFC5,SLC35B1,NSUN2,C8orf47,C1QBP,PPM1K,TMCC3,PEBP1,PSAT1,BAK1,KCTD20,NUFIP2,SET,MTA3,SUCLG2,NUCKS1,MSL2,GPN1,CACNG8,SUPT6H,ATP5G3,DEK,DDX3X,CNNM1,UBC,ARFGEF…
5008b	human	trf-5	23	GCGTTGGTGGTATAGTGGTGAGC	RHOB,ILF3
1008	human	trf-1	18	TAGGGTGTGCGTGTTTTT	RPL13,SRCAP,ZEB2,LRRTM4,APOO,RAD21,SNRNP70
5022a	human	trf-5	14	GTAGTCGTGGCCGA	RPL28
5030c	human	trf-5	31	TCCCTGGTGGTCTAGTGGTTAGGATTCGGCG	RPLP2,HIST1H2AG,NFATC2IP,RPL41,USP42,ADNP,SLC25A6,C19orf48,RPL4,SYNGR2,MRTO4,UTP6,GAPDH,HIST1H2BO
5032c	human	trf-5	32	TCCTCGTTAGTATAGTGGTGAGTATCCCCGCC	SALL3,HNRNPL,PABPC1,USP15,ZNF850,MAPRE1,OXCT1,CCDC94,BTF3,RPL12,PDE4DIP,UGP2,RPA2,HNRNPF,EIF4B,NOP14,SNAPC4,HNRNPU,CENPV,NID1,ZC3H7B,SLC2A13,TUSC1,PPP1CB,SIGMAR1,YBX1,HSPA1B
3025b	human	trf-3	22	TCGATTCCCCGACGGGGAGCCA	SERBP1
5013c	human	trf-5	30	GGCTCGTTGGTCTAGGGGTATGATTCTCGC	SF1
3019a	human	trf-3	18	TCCCCAGTACCTCCACCA	SKIV2L,ATXN2L,BTBD3,TUBA1B,NAB1,USP11,HK1,GCA,RPL35A,PRDX1,ASB1,HIST1H1C,FBL,RPL36A-HNRNPH2,RAB35,ATAD3B,LGALS3BP,TPI1,SMC3,ATP5G1,IL6R,BRCA1,ACACA,AMER1,HSPA1B,MYBBP1A,P4HA1,IL6ST,NRXN2,SLU7,RCCD1,LIAS,SUCLG1,XRCC5,HNRNPH1,SART3,PRDX5,PSMD1,U2AF1,ENTPD7,EDEM2,AGO1,GNPDA1,PTAR1,ASNS,BRPF1,TRA2B,HNRNPA1,ERGIC3,EIF3I,ENTPD4,KHNYN,ANXA5,MTF2,GAPDH,NDST1,CD63,POLR2F,HUWE1,ZC3HAV1,EEF1A1,MAP4K4,CALM3,…
3019b	human	trf-3	22	TCGATCCCCAGTACCTCCACCA	SQSTM1,NRF1,ZNF490
3002a	human	trf-3	18	ATCCCGGACGAGCCCCCA	STIP1,EFNA5,LRP2,PREPL,AGO1,ARHGEF7,NCAPD2,IDH3A,TMEM8A,ZBTB45,WBSCR16,HUWE1,TRA2B,HIST2H3A,ATP1A1,LSM3,TRIP10,SFPQ,FTSJ2,HIST4H4,MCM4,RPL7A,SLC26A6,MED17,ZC3H13,LPHN3,NDE1,SSRP1,UBQLN1,HSPA1B,PTBP1,AGPAT3,RBAK,ZNF584,RPL27A,RPS15A,MGAT5,BIRC5,PPP1R1A,CIRH1A,SHANK3,ZFP82,SRSF4,TADA2B,KEAP1,RPL10,DDX19A,LRRC8D,TIMM50,ACSL3,NUP153,FAT4,IP6K1,GPX4,SEC24D,PIAS1,HNRNPAB,C7orf55-LUC7L2,ERF,RUFY1,USP30,…
3020b	human	trf-3	22	TCGATCCCCGGCACCTCCACCA	STK24,STK24
1001	human	trf-1	20	GAAGCGGGTGCTCTTATTTT	TMEM51,HDLBP,ZNF697,MFN2,FAM107B,RPL15,ZDHHC5,AGPAT6,HOXA13,ATXN2L,HCFC1,CDV3,SLC25A3,NFAT5,HNRNPH1,SENP2,SNRNP70,XYLT2,DDI2,ZBTB18,SYNPR,MDM4,CCDC66,SLC31A1,TAF15
3002b	human	trf-3	22	TCAAATCCCGGACGAGCCCCCA	TPI1,IP6K1,IP6K1,ESRP2,TPI1
3004a	human	trf-3	17	TCTCGGTGGAACCTCCA	TUBB,NME6,HIST2H3A,SRRM2,ZNF793,RAB21,HNRNPUL1,SYNE2,DHX29,UBE2M,TOR3A,IFT74,HIST2H4B,EEF1A1,TUBB4B,SLC4A7,PAK4,ISCA1,HIST1H3H,KIF18B,CCT4,FOXK1,SCRN1,AGPS,DOK6,RPS6KA1,TFCP2,PABPC1,ACSL3,HIST1H4B,STON2,SET,RING1,UNC5B,PRDX2,FLNB,PEX26,UQCRC2,TM9SF4,PCDH7,SFSWAP,SNRNP200,PDGFA,MDC1,CBX5,WDR24,NUPL2,EEF2,PCBP2,WDR46,ADCY6,TRAP1,TPR,EIF5B,GDF11,EIF3D,RRM1,DAP3,HNRNPD,KRTCAP2,TAB1,PLCB4,RPL22,ACTN4,…
3029b	human	trf-3	22	TCGATTCCCGGTCAGGGAACCA	USP32
3026a	human	trf-3	18	TTCCCGGCCAACGCACCA	WBP2,PPP2R1A,ALDH2,NUP50,IARS2,TEF,DOCK4,ATP1A1,CTC1,TBCB,METTL2B,LOC101060226,INPP5E,ARID1B,SUMF2,IBA57,HIST2H3A,RPL3,CPEB1,PRKCD,PSMD3,NOTCH1,EEF1A1,ACACA,CCDC7,SERBP1,RPL27,COMT,PPP6R1,MRPS23,RABEP1,NUP98,BTBD2,EIF5A,LIX1L,SEC61A1,ABHD17B,CUL9,DAB2IP,KHSRP,MFSD5,TM2D3,MTX3,NDUFA7,DDX39A,KDM3B,RPL27A,ZNF711,MDN1,PKN1,CIAO1,ACTN4,LRFN4,ESYT1,RPL36A-HNRNPH2,STK38,VDAC3,ACOT8,TNFRSF10D,VEZF1,MEGF9…
3007a	human	trf-3	17	TCTCGCTGGGGCCTCCA	WSCD1,HSD17B10,HPS3,KIAA0247,DAGLB,LRRC59,ANKRD11,RPS26,SESTD1,BAG6,SOD1,SCARB1,CAMK4,CPSF6,ZNF710,TOR3A,HIST2H3A,C16orf58,MRPS10,HIST2H4B,ATP11A,SART3,ZBTB8A,E4F1,MKNK2,GANAB,THOC3,TOB2,ZBED4,PRPF40A,ADA,SH3D19,SERPINB6,NUMA1,PRDX1,TMEM187,SLC1A5,DNAJA3,TIMM44,MAPK8IP3,UBE3C,MEPCE,RARB,NAA50,NUP93,COMMD6,HNRNPF,POLR2D,PSMA6,PSMB6,GAPDH,CIAO1,HNRNPU,ZNF460,RPL26,RRAGA,DROSHA,MTRNR2L1,PSME1,ATRN,E…
3016b	human	trf-3	22	TCGAGCCCCACGTTGGGCGCCA	ZNF720
3003a	human	trf-3	17	TCCGGGTGCCCCCTCCA	ZNF865,GAPDH,HIST2H2AA4,CDC37,TADA2A,TUBB,MAT2A,FASN,C11orf1,RNF26,SUV420H2,GLUL,RDH11,IPO8,RNPS1,PKM,CREBZF,MAT1A,ACOT2,NPLOC4,CEP44,AKT1,MED22,LIMK2,GOLGA3,VPS35,HDGFRP2,PIAS1,ZC3H13,RTCB,LRRC3,DNMT3B,PNP,PPP6R1,HSP90AB1,MTRNR2L9,HUWE1,PLBD2,ARCN1,PMF1,AGO1,CHPF2,PRKAR1A,MSX2,PHPT1,AAR2,PIBF1,RPL23,SCAF11,CORO7-PAM16,VARS,CBX6,AREL1,SRSF6,KDM4A,KIAA1429,ERF,RPL7L1,TAF5,YWHAB,UHMK1,RTN4,SHROOM3,…
