# Supplementary material for: Contribution of miRNAs, tRNAs and tRFs to Aberrant Signaling and Translation Deregulation in Lung Cancer
Source: Cancers (Basel). 2020 Oct 20;12(10):3056. doi: 10.3390/cancers12103056 (PMC7593945; doi:10.3390/cancers12103056)
Supplement: Supplementary file 1 [file cancers-12-03056-s001.zip › cancers-933468-supple-XML/Supplementary Table S4.xlsx]

## Sheet: Φύλλο1
Supplementary Table S4. List of most sigificant tRNAs affected in NSCLC.
tRNA	log2FoldChange	p_value
tRNA-Val-TAC-2	-2.41869	0.00801119
tRNA-Glu-TTC-4	1.87112	0.0113025
tRNA-Val-TAC-1	-2.74859	0.015279
tRNA-Leu-CAG-2	-1.51364	0.0162343
MT-tRNA-Ile	-1.26235	0.0257968
MT-tRNA-Lys	-1.56656	0.0274661
tRNA-Gln-TTG-2	-2.20417	0.0295116
tRNA-Gly-CCC-2	-1.527	0.0323495
tRNA-Gly-TCC-2	-1.6298	0.0410885
tRNA-Val-AAC-2	-2.37378	0.0420191
tRNA-Val-CAC-1	1.95474	0.0516388
tRNA-Gly-TCC-1	-1.55201	0.0523602
tRNA-Gly-TCC-3	-1.47627	0.0526815
tRNA-Val-TAC-3	3.20515	0.0561441
tRNA-Asp-GTC-4	3.15888	0.0614296
tRNA-Arg-TCG-1	-1.03879	0.0629574
tRNA-Arg-TCT-1	-1.09917	0.0637609
tRNA-Val-AAC-1	-2.2228	0.07226
tRNA-Asp-GTC-2	1.05482	0.0752829
tRNA-Glu-CTC-1	1.42991	0.0757453
tRNA-Thr-TGT-4	-1.86887	0.0797152
tRNA-Arg-ACG-2	-2.09792	0.0824545
tRNA-Met-CAT-3	2.07999	0.0851584
tRNA-Gln-CTG-2	3.88938	0.0869198
MT-tRNA-Thr	-2.1007	0.0939022
tRNA-Ala-TGC-3	1.35564	0.100019
tRNA-Ser-GCT-3	2.13072	0.104212
tRNA-Arg-TCT-3	1.32023	0.112091
tRNA-Gln-CTG-6	1.21215	0.112923
tRNA-Val-CAC-3	-1.34275	0.120174
tRNA-Pro-TGG-3	-1.37038	0.127592
MT-tRNA-Arg	-0.694204	0.128466
MT-tRNA-Met	0.780399	0.129366
tRNA-Phe-GAA-4	-3.60743	0.130103
tRNA-Asn-GTT-7	-3.60743	0.130103
tRNA-Met-CAT-6	1.98136	0.130424
tRNA-Ile-TAT-2	-1.77172	0.131851
MT-tRNA-Asn	-0.946617	0.136245
tRNA-Ser-CGA-4	1.84127	0.143087
MT-tRNA-Ser	-0.425734	0.146004
tRNA-Glu-TTC-1	1.20236	0.147546
tRNA-Gln-TTG-3	-1.14137	0.154132
tRNA-Lys-CTT-4	2.20913	0.159003
tRNA-Thr-TGT-5	-1.08678	0.161654
tRNA-Gln-CTG-3	1.18399	0.162611
tRNA-Ala-TGC-1	-1.74709	0.164353
tRNA-Met-CAT-1	1.25435	0.172132
tRNA-Arg-TCT-2	2.57884	0.178843
MT-tRNA-Tyr	-1.01261	0.180601
tRNA-Lys-CTT-2	0.811497	0.18203
tRNA-Pro-CGG-1	1.5278	0.194865
MT-tRNA-Phe	-0.670885	0.199113
tRNA-Gln-TTG-1	-0.835903	0.199818
tRNA-Pro-TGG-2	1.00385	0.201431
tRNA-Ala-CGC-3	-1.52721	0.210992
tRNA-Ala-CGC-1	-1.50881	0.227626
tRNA-Leu-CAG-1	0.775201	0.228741
tRNA-Leu-CAA-4	2.48205	0.230829
tRNA-Ala-TGC-4	0.497208	0.23162
MT-tRNA-Asp	0.710667	0.236899
tRNA-Leu-TAG-3	-0.427652	0.238114
tRNA-Gly-CCC-1	0.741754	0.239221
MT-tRNA-Pro	0.794827	0.240227
tRNA-Leu-TAG-2	1.17143	0.241488
MT-tRNA-His	-0.547543	0.243462
tRNA-Trp-CCA-4	1.42574	0.247104
MT-tRNA-Trp	0.974644	0.252172
tRNA-Val-CAC-2	0.467438	0.258747
MT-tRNA-Ser-2	-0.395871	0.267618
tRNA-Gly-GCC-2	0.232967	0.268263
tRNA-Thr-CTG-4	0.453768	0.270219
tRNA-His-GTG-1	1.43297	0.271385
tRNA-Ala-AGC-2	0.833268	0.271635
tRNA-Glu-TTC-3	-0.689132	0.273756
tRNA-Ile-AAT-5	1.00518	0.277276
tRNA-Glu-CTC-2	1.06955	0.27915
tRNA-Asp-GTC-1	0.289586	0.284733
tRNA-Thr-TGT-3	-0.415125	0.299488
tRNA-Leu-CAA-1	1.42982	0.300415
tRNA-Lys-TTT-3	-0.353798	0.306426
tRNA-Ser-GCT-4	-0.793025	0.312165
MT-tRNA-Gly	-0.415593	0.323611
MT-tRNA-Gln	-0.485335	0.324006
tRNA-Thr-CGT-2	0.320646	0.325934
tRNA-Glu-TTC-5	-0.934592	0.326761
tRNA-Ile-AAT-1	-0.934592	0.326761
tRNA-Arg-TCG-5	-0.934592	0.326761
tRNA-Glu-TTC-2	0.427234	0.330812
MT-tRNA-Cys	-0.229507	0.336613
tRNA-Asn-GTT-2	0.282839	0.337698
tRNA-Cys-GCA-17	-0.71048	0.337872
tRNA-Lys-CTT-1	0.377028	0.339727
tRNA-Leu-AAG-2	-0.306832	0.342061
tRNA-Arg-CCT-1	0.606978	0.342124
tRNA-Gly-GCC-1	0.471553	0.347383
MT-tRNA-Glu	0.307619	0.349709
tRNA-Arg-CCT-2	0.387782	0.355142
tRNA-Pro-AGG-1	0.425966	0.356776
MT-tRNA-Val	0.417412	0.371695
tRNA-Arg-ACG-1	-0.573093	0.379802
tRNA-Gln-CTG-4	0.329438	0.382867
tRNA-Leu-TAG-1	0.237136	0.38614
tRNA-Asp-GTC-3	0.780521	0.387669
tRNA-Ser-TGA-1	0.14565	0.433822
MT-tRNA-Leu-2	-0.0725638	0.445219
tRNA-Arg-CCT-3	0.134795	0.447283
tRNA-Thr-TGT-2	-0.141774	0.45808
tRNA-Ile-AAT-2	0.231439	0.46152
tRNA-Arg-CCT-4	0.0820892	0.462712
tRNA-Leu-TAA-1	0.143468	0.465443
tRNA-Asn-GTT-1	0.0795816	0.467072
MT-tRNA-Leu	0.0369944	0.471841
tRNA-Arg-TCG-3	0.110698	0.472511
tRNA-Val-AAC-3	-0.0779851	0.476441
tRNA-Gln-CTG-1	-0.0376871	0.481021
tRNA-Ser-CGA-1	-0.0316813	0.484387
