# Supplementary material for: Contribution of miRNAs, tRNAs and tRFs to Aberrant Signaling and Translation Deregulation in Lung Cancer
Source: Cancers (Basel). 2020 Oct 20;12(10):3056. doi: 10.3390/cancers12103056 (PMC7593945; doi:10.3390/cancers12103056)
Supplement: Supplementary file 1 [file cancers-12-03056-s001.zip › cancers-933468-supple-XML/Supplementary Table S5.xlsx]

## Sheet: tRF-5003
Supplementary Table S5. List of most significantly affected genes after transfection of tRF-5003b in A549 cells.
Gene	chr	start	end	log2fold_change	p_value
A1BG	chr19	58346805	58362848	-0.471416	0.05385
AAAS	chr12	53307455	53321628	0.0228617	0.9197
AACS	chr12	125065378	125143325	0.17807	0.39215
AAED1	chr9	96641250	96655317	-0.23769	0.36525
AAGAB	chr15	67200674	67527303	0.13454	0.5446
AAK1	chr2	69457994	69643845	-0.304272	0.11655
AAMDC	chr11	77821161	77872352	-0.555425	0.00905
AAMP	chr2	218264128	218270209	0.100176	0.5969
AAR2	chr20	36236416	36256941	0.282743	0.2215
AARS	chr16	70252393	70289509	-0.288149	0.1399
AARS2	chr6	44298725	44313326	-0.458771	0.06885
AARSD1	chr17	42950525	42980528	0.198619	0.33645
AASDH	chr4	56338284	56387508	0.344669	0.2176
AASDHPPT	chr11	106051097	106098692	-0.195949	0.4088
AASS	chr7	122073543	122144290	-0.940896	0.0001
AATF	chr17_KI270857v1_alt	1185239	1293236	-0.126806	0.5359
ABCB7	chrX	75053171	75156340	0.605214	0.00675
ABCB8	chr7	151028421	151047782	-0.357933	0.17135
ABCB9	chr12	122920950	122966509	-0.696787	0.0022
ABCC2	chr10	99782597	99852192	-0.908235	0.0002
ABCC3	chr17	50634856	50691702	-0.165558	0.40445
ABCC4	chr13	95019828	95301446	-0.0817867	0.72285
ABCC5	chr3	183919935	184017939	0.548762	0.06035
ABCD3	chr1	94418376	94518663	0.290752	0.26825
ABCD4	chr14	74285276	74303064	0.483778	0.05925
ABCE1	chr4	144994574	145129524	0.194833	0.38615
ABCF1	chr6_GL000256v2_alt	1872149	1892288	-0.307416	0.11565
ABCF2	chr7	151207836	151227374	0.404996	0.04305
ABCF3	chr3	184186074	184194007	0.365154	0.11325
ABCG1	chr21	42199688	42297244	0.710748	0.01215
ABCG2	chr4	88090263	88231322	0.162818	0.4766
ABHD10	chr3	111978875	111993368	-0.0925087	0.65525
ABHD11	chr7	73736094	73738867	-0.59992	0.00875
ABHD12	chr20	25248069	25390982	0.299431	0.46295
ABHD14A	chr3	51975025	51989202	1.02363	0.0412
ABHD14B	chr3	51968509	51974630	-0.235886	0.2581
ABHD15	chr17	29560670	29567024	-0.452586	0.0393
ABHD16A	chr6_GL000256v2_alt	2986233	3002657	0.870129	0.0003
ABHD17A	chr19	1876975	1885519	-0.294267	0.1716
ABHD17C	chr15	80695310	80755621	0.320114	0.10795
ABHD2	chr15	89088149	89202360	-0.224858	0.23785
ABHD3	chr18	21650896	21704805	0.194301	0.5647
ABHD4	chr14	22598237	22612359	0.107735	0.67685
ABHD6	chr3	58237531	58294734	0.203702	0.4968
ABHD8	chr19	17292130	17303473	0.24055	0.34015
ABI1	chr10	26697665	26861087	0.721422	0.00115
ABI2	chr2	203328238	203432173	0.222523	0.27615
ABL2	chr1	179099326	179229684	-0.370149	0.06465
ABLIM1	chr10	114431109	114684655	0.647446	0.0019
ABLIM3	chr5	149141482	149260438	-0.789844	0.0063
ABR	chr17_KI270910v1_alt	42764	149117	0.481421	0.02055
ABRACL	chr6	139028681	139043302	0.854465	0.0001
ABT1	chr6	26596942	26600049	-0.726511	0.0006
ABTB1	chr3	127672937	127680926	-0.280192	0.27445
ACAA1	chr3	38039204	38137242	0.688691	0.00135
ACAA2	chr18	49783503	49813881	0.349618	0.1355
ACACA	chr17_KI270857v1_alt	1320991	1645967	-0.0764253	0.71575
ACACB	chr12	109139396	109268225	-0.485729	0.03905
ACAD9	chr3	128879489	128913114	0.906145	0.00015
ACADM	chr1	75724346	75763678	0.447159	0.0956
ACADS	chr12	120725737	120740008	0.307238	0.142
ACADSB	chr10	123008912	123058290	0.0681238	0.7557
ACADVL	chr17	7189890	7225267	0.316756	0.28325
ACAT1	chr11	108121530	108148164	0.296241	0.1371
ACBD3	chr1	226144678	226186722	0.298381	0.1299
ACBD4	chr17	45132599	45144176	-0.171953	0.5117
ACBD5	chr10	27195213	27242139	-0.162725	0.45765
ACBD6	chr1	180288216	180502887	0.476136	0.02615
ACBD7	chr10	15075474	15088776	-0.362262	0.2186
ACCS	chr11	44066178	44084019	1.00402	0.0002
ACD	chr16	67645126	67660815	-0.138935	0.58105
ACER3	chr11	76860872	77026797	0.115035	0.5943
ACIN1	chr14	23058564	23100456	-0.461678	0.1677
ACLY	chr17	41866916	41919022	0.654683	0.0009
ACO1	chr9	32384602	32450834	-0.531163	0.00735
ACOT13	chr6	24667034	24719175	0.38107	0.26185
ACOT2	chr14	73567619	73575658	-0.490382	0.01935
ACOT7	chr1	6264271	6393766	-0.505999	0.01815
ACOT8	chr20	45833830	45857409	0.5694	0.07165
ACOT9	chrX	23703659	23743290	0.119907	0.5471
ACOX1	chr17	75941510	76005999	0.836644	0.0074
ACOX3	chr4	8366281	8440725	-0.143226	0.55465
ACP1	chr2	264868	278282	0.243281	0.21785
ACP2	chr11	47239301	47269033	-0.425261	0.0547
ACP6	chr1	147647365	147670512	0.37779	0.11935
ACSF2	chr17	50426157	50474845	0.35446	0.2457
ACSL3	chr2	222861013	222943401	0.376498	0.0564
ACSL4	chrX	109641334	109733392	0.599344	0.0032
ACSL6	chr5	131949973	132012068	-0.443475	0.07325
ACSS1	chr20	25006229	25058182	0.637767	0.00385
ACSS2	chr20	34874962	34927966	0.0777684	0.77795
ACTA2	chr10	88932683	89015785	0.151442	0.649
ACTB	chr7	5527147	5530601	-0.666727	0.0098
ACTL6A	chr3	179562879	179588405	-0.0693529	0.7683
ACTN1	chr14	68874122	68979366	0.0135201	0.9462
ACTN4	chr19	38647626	38744474	-0.365933	0.72125
ACTR10	chr14	58200114	58235635	0.0336071	0.8691
ACTR1A	chr10	102479228	102502755	-0.247366	0.226
ACTR2	chr2	65227694	65271256	-0.333214	0.08535
ACTR3	chr2	113831182	113961552	-0.430174	0.02915
ACTR3B	chr7	152759748	152855379	-0.618719	0.02565
ACTR5	chr20	38748453	38772446	-0.0240443	0.92655
ACTR6	chr12	100200086	100224424	0.0983956	0.70115
ACTR8	chr3	53867065	53882202	0.238592	0.2854
ACTRT3	chr3	169766922	169769895	-0.268429	0.42405
ACVR1B	chr12	51951666	51997079	0.612439	0.0124
ACY1	chr3	51975025	51989202	0.0816322	0.76905
ACYP1	chr14	75053224	75069483	0.862156	0.01085
ACYP2	chr2	54115272	54305298	0.311083	0.3451
ADA	chr20	44619521	44651735	0.166194	0.47435
ADAL	chr15	43327775	43354555	-0.5199	0.13655
ADAM10	chr15	58595203	58749978	-0.268193	0.27635
ADAM15	chr1	155033805	155069553	-0.226436	0.25855
ADAM17	chr2	9489280	9555788	0.17096	0.4039
ADAMTS15	chr11	130448973	130476644	-0.275561	0.27835
ADAP1	chr7	897899	955407	-1.13463	0.0033
ADAP2	chr17	30921735	30959193	-0.657959	0.05685
ADAT1	chr16	75598348	75623323	-0.56492	0.01025
ADAT3	chr19	1905371	1926013	-0.265823	0.588
ADCK1	chr14	77800082	77933954	-0.169061	0.58205
ADCK2	chr7	140673152	140695108	-0.51634	0.01065
ADCK3	chr1	226940236	226987545	0.717085	0.0019
ADCK4	chr19	40691528	40716885	-0.184285	0.47855
ADCY3	chr2	24790266	24919186	0.627726	0.05075
ADCY6	chr12	48766190	48789096	0.41298	0.07835
ADCY7	chr16	50266539	50318134	0.461795	0.06605
ADD2	chr2	70662083	70768243	-0.0162316	0.94625
ADGRE1	chr19	6887548	6940453	-0.866083	0.00415
ADGRE5	chr19	14381143	14408725	-0.115719	0.5573
ADGRF1	chr6	46997702	47042363	-0.840374	0.0526
ADGRF3	chr2	26308172	26395891	-2.07957	0.1412
ADGRF4	chr6	47698552	47722021	0.523071	0.0588
ADGRG1	chr16	57619692	57665039	0.113787	0.5706
ADGRG6	chr6	142301918	142446266	0.394343	0.0565
ADH5	chr4	99070978	99088788	0.7246	0.0004
ADI1	chr2_KI270769v1_alt	107388	110465	-0.279299	0.16095
ADIPOR1	chr1	202940824	202958572	-0.0247256	0.90855
ADK	chr10	74151184	74709303	0.428179	0.0593
ADM2	chr22	50481555	50486437	-0.929273	0.00305
ADNP	chr20	50888917	50958523	0.0583531	0.80905
ADNP2	chr18	80109030	80140345	0.0507887	0.8035
ADO	chr10	62804755	62808479	0.197009	0.3958
ADORA1	chr1	203127707	203167405	-0.20977	0.48575
ADORA2B	chr17	15944916	15975896	0.886148	0.00345
ADPRHL1	chr13	113421939	113453524	-0.259568	0.3084
ADPRHL2	chr1	36088851	36093932	0.637108	0.00325
ADPRM	chr17	10697609	10711558	0.0778354	0.80935
ADRA1A	chr8	26748149	26865405	-0.618347	0.0509
ADRA1B	chr5	159916732	159973010	-0.341226	0.0972
ADRA2C	chr4	3766568	3768526	0.146091	0.53115
ADRBK1	chr11	67266433	67286558	0.0144241	0.946
ADRM1	chr20	62302895	62308862	-0.61394	0.0011
ADSL	chr22	40346499	40366571	-0.171363	0.3907
ADSS	chr1	244408491	244452134	0.726576	0.0005
AEBP2	chr12	19439673	19522239	0.0677106	0.7892
AEN	chr15	88621295	88632281	-0.512373	0.00785
AES	chr19	2997637	3064714	-0.44109	0.02465
AFAP1	chr4	7754089	7940296	0.0253956	0.91885
AFG3L1P	chr16	89969774	90000787	0.585652	0.15815
AFG3L2	chr18	12307668	12377276	-0.167284	0.61645
AFMID	chr17	78187316	78207701	0.0220654	0.931
AFTPH	chr2	64524304	64593004	0.237243	0.2726
AGAP3	chr7	151085830	151144436	-0.555587	0.00515
AGBL5	chr2	27051622	27071699	-0.780687	0.022
AGFG2	chr7	100539210	100568220	-0.535833	0.02585
AGGF1	chr5	77030384	77065233	0.269461	0.2328
AGK	chr7_GL383534v2_alt	490	21001	-0.580603	0.0288
AGL	chr1	99850083	99924023	-0.277846	0.26125
AGMAT	chr1	15526812	15585110	0.141819	0.69705
AGO2	chr8	140531164	140635547	0.126419	0.6234
AGPAT1	chr6_GL000256v2_alt	3469005	3494318	-0.0195297	0.9313
AGPAT2	chr9	136673142	136687459	-0.303946	0.12365
AGPAT3	chr21	43865234	43987594	0.561042	0.0069
AGPAT5	chr8	6708356	6761500	-0.179074	0.39015
AGR2	chr7	16792639	16805114	0.196549	0.32995
AGRN	chr1	1020122	1056119	-0.505752	0.00965
AGTPBP1	chr9	85546538	85742029	0.25173	0.3339
AGTRAP	chr1	11736084	11750771	0.23612	0.23395
AHCY	chr20	34280264	34311802	-0.380115	0.04775
AHCYL1	chr1	109984764	110023742	0.57657	0.0032
AHI1	chr6	135283971	135497765	0.239139	0.29805
AHNAK	chr11	62433541	62546860	0.241524	0.3885
AHNAK2	chr14	104937253	104978357	-0.180743	0.3778
AHSA1	chr14	77458029	77469472	0.705534	0.0004
AIDA	chr1	222668012	222712522	0.00561812	0.9769
AIFM1	chrX	130129362	130165887	0.344631	0.07735
AIFM2	chr10	70052600	70132934	0.4506	0.04635
AIG1	chr6	143059362	143340343	0.537217	0.03725
AIMP1	chr4	106044316	106349224	0.125826	0.58035
AIP	chr11	67483028	67491108	1.04635	0.0001
AIPL1	chr17	6423736	6435199	-0.923867	0.0024
AJUBA	chr14	22971173	22982642	0.646525	0.0034
AK1	chr9	127866479	127877743	-0.333595	0.1124
AK2	chr1	33007939	33036911	-0.747084	0.00025
AK3	chr9	4709555	4742043	0.0369756	0.8539
AK4	chr1	65147548	65232145	-0.00545749	0.9792
AK6	chr5_GL339449v2_alt	63866	712608	-0.283268	0.4642
AKAP1	chr17	57085191	57121349	0.018869	0.92325
AKAP10	chr17	19904451	19977856	-0.0562169	0.84105
AKAP12	chr6	151239998	151358561	-0.00690417	0.97085
AKAP13	chr15	85380595	85749358	-0.0160018	0.9401
AKAP2	chr9	109640787	110172511	0.654192	0.0019
AKAP8	chr19	15353520	15379801	-0.37848	0.1009
AKAP8L	chr19	15380047	15419121	-0.118725	0.723
AKIP1	chr11	8911153	8933006	-0.312021	0.1282
AKIRIN1	chr1	38991243	39006065	-0.205346	0.3472
AKIRIN2	chr6	87674859	87702267	0.279959	0.218
AKR1A1	chr1	45550782	45570051	0.0170868	0.9346
AKR1B1	chr7	134442354	134459136	-0.38337	0.11415
AKR1C1	chr10	4963261	4977966	0.0316076	0.87395
AKR1C2	chr10	4987775	5018033	-0.0341916	0.88195
AKR1C3	chr10	5048765	5107686	0.738432	0.0008
AKT1S1	chr19	49869032	49888750	-0.86504	0.00015
AKT3	chr1_KI270763v1_alt	268112	855682	-0.256902	0.18995
AKTIP	chr16	53434438	53503304	-0.0429094	0.8704
ALAS1	chr3	52198082	52214327	0.7872	0.00145
ALCAM	chr3	105366712	105576913	0.0599238	0.7596
ALDH16A1	chr19	49453215	49471048	-0.530691	0.0137
ALDH1A1	chr9	72900661	72953317	-0.0581257	0.78325
ALDH1A3	chr15	100879691	100916625	-0.268271	0.27165
ALDH1B1	chr9	38392663	38398665	-0.400728	0.05255
ALDH3B1	chr11	68008546	68029282	-0.691437	0.0004
ALDH4A1	chr1	18871429	18902799	0.670311	0.0011
ALDH5A1	chr6	24494968	24537207	0.261445	0.2276
ALDH6A1	chr14	74019355	74084493	-0.445263	0.03645
ALDH7A1	chr5	126541840	126595390	0.404447	0.04235
ALDOA	chr16	30053089	30070420	0.188263	0.34175
ALG1	chr16	5071808	5097820	-1.15066	0.00495
ALG10	chr12	34022280	34028301	-0.838232	0.01005
ALG13	chrX	111681117	111760647	0.597884	0.0204
ALG14	chr1	94982722	95072951	0.0178847	0.94705
ALG2	chr9	99216424	99221964	0.221364	0.277
ALG3	chr3	184230528	184249525	-0.760645	0.0001
ALG5	chr13	36949770	36999367	0.408239	0.0552
ALG6	chr1	63367589	63438562	0.121671	0.6722
ALG8	chr11	78100941	78139653	0.206842	0.31585
ALG9	chr11	111782194	111871581	-0.406788	0.0938
ALKBH1	chr14	77672405	77708013	-0.7352	0.0237
ALKBH2	chr12	109088187	109093488	0.590928	0.02575
ALKBH3	chr11	43880806	43920944	0.59846	0.00725
ALKBH4	chr7	102433529	102464874	-0.796974	0.0824
ALKBH5	chr17	18183552	18209953	-0.106193	0.5924
ALKBH6	chr19	36009115	36014243	0.714289	0.0024
ALKBH7	chr19	6372432	6375250	0.00381046	0.98765
ALOX5AP	chr13	30713477	30764428	-1.52477	0.01805
ALPK2	chr18	58481249	58628957	0.773266	0.00065
ALX1	chr12	85280257	85301783	0.493129	0.12265
ALYREF	chr17	81887834	81900533	-0.757197	0.0189
AMACR	chr5	33986985	34124528	0.229175	0.463
AMBP	chr9	114060127	114078472	0.0865559	0.771
AMBRA1	chr11	46396411	46594069	0.506647	0.02945
AMD1	chr6	110609977	110895712	0.0649238	0.76745
AMDHD2	chr16	2520361	2531408	-0.923051	0.0133
AMFR	chr16	56361451	56425538	-0.340046	0.0831
AMIGO2	chr12	47075706	47236663	-0.0320624	0.87455
AMMECR1	chrX	110194185	110456334	0.0222429	0.9214
AMOTL1	chr11	94768341	94876753	0.783583	0.00055
AMOTL2	chr3	134355344	134375417	-0.624897	0.01
AMPD2	chr1	109619812	109632055	0.377151	0.08715
AMZ2	chr17	68248003	68257164	0.147854	0.461
AMZ2P1	chr17	64966549	64975585	0.0035959	0.9906
ANAPC1	chr2	111767636	111884164	0.00943166	0.9643
ANAPC10	chr4	144994574	145129524	0.0154002	0.984
ANAPC11	chr17	81887834	81900533	0.209458	0.43565
ANAPC13	chr3	134477703	134575013	-1.1568	0.00035
ANAPC15	chr11	71998911	72112776	-0.266307	0.76785
ANAPC16	chr10	72096031	72235860	-0.355231	0.12315
ANAPC4	chr4	25377225	25418498	0.847208	0.00395
ANAPC5	chr12	121308244	121354209	0.0793633	0.68475
ANAPC7	chr12	110372899	110403730	0.319288	0.1334
ANG	chr14	20684176	20700602	1.32754	0.00745
ANGEL2	chr1	212992181	213015875	-0.307094	0.18505
ANGPTL4	chr19	8364126	8374375	0.292269	0.1789
ANK1	chr8	41653224	41896762	-0.70033	0.00115
ANKEF1	chr20	10023811	10307418	0.174283	0.53805
ANKFY1	chr17	4004444	4263979	1.04912	0.00035
ANKHD1	chr5	140401813	140549578	0.118503	0.66315
ANKIB1	chr7	92246233	92401384	-0.205558	0.4055
ANKLE1	chr19	17281644	17287646	-0.897922	0.00735
ANKLE2	chr12	132725666	132761888	-0.261418	0.2151
ANKMY2	chr7	16599775	16645817	0.452803	0.05615
ANKRA2	chr5	73552199	73565686	0.887798	0.00505
ANKRD10	chr13	110878539	110915107	-0.344541	0.1505
ANKRD11	chr16	89267620	89490561	0.029153	0.91565
ANKRD13A	chr12	109999429	110039430	0.419279	0.1311
ANKRD13B	chr17	29593508	29621423	-0.57003	0.0861
ANKRD13D	chr11	67289290	67302484	1.06166	0.0007
ANKRD16	chr10	5861725	5937595	-0.450186	0.39205
ANKRD17	chr4	73074784	73258785	-0.0671887	0.73995
ANKRD2	chr10	97572440	97583886	-1.00681	0.0155
ANKRD20A12P	chr4_GL000008v2_random	161986	178171	0.0871677	0.73775
ANKRD27	chr19	32597000	32675196	-0.465496	0.01695
ANKRD28	chr3	15667235	15859546	0.211975	0.34645
ANKRD39	chr2	96847986	96858019	0.181563	0.4241
ANKRD40	chr17	50693189	50707909	0.443334	0.03965
ANKRD42	chr11	83193738	83256099	-0.0691175	0.7967
ANKRD49	chr11	94493986	94499578	0.151773	0.5751
ANKRD52	chr12	56230035	56258359	-0.125982	0.5412
ANKRD54	chr22	37668025	38041915	-0.0372202	0.92505
ANKRD9	chr14	102506860	102509791	0.0787576	0.7538
ANKS1B	chr12	98645299	99984654	0.190946	0.5818
ANKS3	chr16	4696509	4749396	0.107462	0.6391
ANKZF1	chr2	219229756	219245429	0.16642	0.5044
ANLN	chr7	36324149	36453791	0.160726	0.45915
ANO6	chr12	45173033	45440404	-0.248896	0.27125
ANP32A	chr15	68778535	68820922	0.343127	0.09715
ANP32A-IT1	chr15	68778535	68820922	-1.11693	0.08595
ANP32E	chr1	150218416	150236156	0.278972	0.1634
ANPEP	chr15	89784894	89814840	-0.779526	0.0017
ANTXR1	chr2	69013143	69249327	-0.329073	0.22825
ANXA1	chr9	73151730	73170394	0.558651	0.0053
ANXA11	chr10	80155123	80205677	-0.184813	0.33835
ANXA13	chr8	123680793	123737407	1.27642	0.0005
ANXA2	chr15	60347150	60397986	0.0861445	0.6666
ANXA2P1	chr4	153153117	153339322	-0.271867	0.48185
ANXA2R	chr5	43014728	43093558	0.109288	0.9084
ANXA3	chr4	78551587	78610451	0.175997	0.4375
ANXA5	chr4	121667996	121696992	0.318296	0.1045
ANXA6	chr5	151100705	151157882	-0.238369	0.27545
ANXA7	chr10	73375430	73414083	0.682826	0.00045
AP1AR	chr4	112231738	112270056	0.16316	0.46385
AP1B1	chr22	29327679	29388583	0.076266	0.6978
AP1G1	chr16	71729001	71809073	0.513182	0.0097
AP1G2	chr14	23511759	23578800	-0.419496	0.1589
AP1M1	chr19	16197853	16235345	0.0412478	0.8461
AP1M2	chr19	10572670	10587315	-0.379112	0.0854
AP1S1	chr7	101154404	101161276	-0.256952	0.19195
AP1S2	chrX	15825805	15855014	-0.112776	0.61155
AP1S3	chr2	223755329	223837602	-0.789739	0.0001
AP2A2	chr11_KI270927v1_alt	22179	81836	0.627884	0.0024
AP2B1	chr17	35587262	35726417	0.514036	0.00755
AP2M1	chr3	184174845	184184091	0.352625	0.071
AP2S1	chr19	46838157	46850995	-0.284123	0.14285
AP3D1	chr19	2100987	2151557	-0.230002	0.25885
AP3M1	chr10	74120256	74151068	0.34295	0.11935
AP3M2	chr8	42152945	42171183	-0.289825	0.1575
AP3S1	chr5	115841921	115914081	0.62626	0.0061
AP3S2	chr15	89830598	89912990	-0.213974	0.36605
AP4B1	chr1	113812611	113905124	-0.0400734	0.90575
AP4E1	chr15	50908671	51005900	-0.197907	0.3771
AP4M1	chr7	100092727	100125505	1.27408	0.2344
AP4S1	chr14	30893798	31096450	-0.448251	0.4235
AP5B1	chr11	65773897	65780591	-0.38061	0.0799
AP5S1	chr20	3820523	3825307	-0.444855	0.03915
AP5Z1	chr7	4775630	4794395	-0.5316	0.0126
APBA2	chr15_KI270905v1_alt	1196591	1393360	-0.426693	0.08775
APBB1	chr11	6395123	6419472	0.801754	0.00145
APBB1IP	chr10	26438336	26567803	0.450104	0.13805
APEH	chr3	49674001	49683501	-0.28446	0.1515
APEX1	chr14	20455130	20457772	0.285173	0.152
APEX2	chrX	55000322	55007873	0.390571	0.0985
APH1A	chr1	150265398	150269209	0.303281	0.1233
API5	chr11	43311954	43344530	-0.12099	0.5525
APIP	chr11	34882295	34996128	0.465388	0.16515
APITD1,APITD1-CORT	chr1	10430101	10452003	-0.373495	0.0931
APLP1	chr19	35868498	35879797	0.739369	0.00085
APLP2	chr11	130069820	130144811	-0.0361279	0.85485
APOA1BP	chr1	156591765	156594299	-0.57222	0.0036
APOBEC3A	chr22	38957521	38998220	-2.07473	0.0053
APOBEC3A_B	chr22_GL383583v2_alt	73229	83988	0.804779	0.19345
APOBEC3F	chr22	39040667	39055970	-0.0124319	0.97635
APOC1	chr19	44914663	44919349	-0.427477	0.04205
APOC1P1	chr19	44926802	44931386	-0.691879	0.22045
APOH	chr17	66212028	66229438	0.428917	0.1668
APOL1	chr22	36253070	36267531	-0.293089	0.2062
APOL2	chr22	36226208	36239954	-0.544532	0.01655
APOM	chr6_GL000256v2_alt	2938303	2957487	-0.284909	0.7263
APOO	chrX	23833347	23907940	0.176929	0.483
APOPT1	chr14	103562956	103592173	-0.546441	0.0072
APPBP2	chr17	60443148	60526240	-0.155165	0.4817
APPL1	chr3	57227736	57292682	-0.410887	0.0372
APPL2	chr12	105173296	105236230	0.343912	0.2056
APRT	chr16	88809468	88811934	0.257108	0.18815
APTX	chr9	32972605	33001641	0.0397919	0.8408
AQP3	chr9	33441153	33447633	-0.247681	0.23975
AQP4-AS1	chr18	26852043	27185338	-0.708329	0.0087
AQP6	chr12	49972836	49977139	-0.952119	0.0027
AQR	chr15	34856350	34969794	0.840932	0.00025
AR	chrX	67544031	67730619	0.0287827	0.8912
ARAF	chrX	47561099	47619857	-0.0262014	0.93825
ARAP1	chr11	72685068	72752389	-0.104249	0.59405
AREG	chr4	74445097	74455009	0.388591	0.06285
AREL1	chr14	74661251	74713104	0.156535	0.46025
ARF1	chr1	228082659	228099212	0.681841	0.0005
ARF3	chr12	48936208	48957469	-0.553113	0.00495
ARF5	chr7	127588351	127591705	-0.114484	0.5569
ARF6	chr14	49893017	49897054	-0.265496	0.16575
ARFGAP1	chr20	63272784	63289790	0.11146	0.59085
ARFGAP2	chr11	46936688	47177125	0.522575	0.205
ARFGAP3	chr22	42796525	42857402	0.696484	0.0063
ARFIP1	chr4	152779936	152911911	0.119179	0.61835
ARFIP2	chr11	6474682	6484681	-0.601704	0.05985
ARFRP1	chr20	63657809	63739107	-0.274752	0.3272
ARHGAP1	chr11	46677074	46700665	0.0141723	0.9449
ARHGAP10	chr4	147732301	148072776	-0.62783	0.0138
ARHGAP11A	chr15_KI270905v1_alt	4829723	4854533	-0.266906	0.19405
ARHGAP12	chr10	31805397	31928876	-0.132929	0.4952
ARHGAP17	chr16	24919383	25015378	-0.626605	0.01045
ARHGAP18	chr6	129577094	129710225	0.233472	0.2391
ARHGAP21	chr10	24583608	24723668	-0.0470614	0.82255
ARHGAP26	chr5	142770726	143229007	-0.568816	0.00565
ARHGAP27	chr17_KI270908v1_alt	84404	123421	0.0775709	0.7823
ARHGAP35	chr19	46918675	47005076	0.224263	0.26605
ARHGAP5	chr14	32077288	32159728	0.367247	0.09015
ARHGAP5-AS1	chr14	32075418	32076699	0.797193	0.004
ARHGEF1	chr19	41883199	41907452	0.489468	0.03505
ARHGEF10L	chr1	17539834	17697875	0.688606	0.00145
ARHGEF11	chr1	156934839	157045370	-0.651771	0.0094
ARHGEF16	chr1	3454582	3481113	0.0604879	0.8319
ARHGEF18	chr19	7395112	7472485	-0.146837	0.51005
ARHGEF19	chr1	16198103	16212609	-0.734323	0.0019
ARHGEF2	chr1	155946838	155978545	-0.218568	0.3642
ARHGEF25	chr12	57610179	57617245	0.269967	0.23885
ARHGEF28	chr5	73626157	73941993	0.0836799	0.7345
ARHGEF3	chr3	56727417	57079308	0.18645	0.4071
ARHGEF39	chr9	35658289	35665281	-0.18852	0.3412
ARHGEF5	chr7	144186082	144380632	-0.840488	0.00505
ARID1A	chr1	26696030	26782110	0.0815018	0.69865
ARID1B	chr6	156777929	157210779	-0.700412	0.00165
ARID2	chr12	45729836	45908036	-0.456419	0.0484
ARID3A	chr19	926036	972803	0.289767	0.18675
ARID4A	chr14	58298503	58373733	-0.654865	0.0089
ARID4B	chr1	235166894	235328217	-0.26856	0.2385
ARID5A	chr2	96536726	96552634	-0.597175	0.0317
ARIH1	chr15	72474325	72586555	0.444686	0.03055
ARIH2	chr3	48917787	48985538	-0.162617	0.4186
ARIH2OS	chr3	48917787	48985538	-1.20294	0.23505
ARL1	chr12	101393119	101407820	0.161964	0.41185
ARL14EP	chr11	30323098	30338223	0.317896	0.22545
ARL16	chr17	81681193	81683924	-0.352784	0.11245
ARL2BP	chr16	57245125	57253633	-0.320965	0.11965
ARL3	chr10	102673726	102714433	0.0885969	0.678
ARL4A	chr7	12686826	12690933	-0.227638	0.26855
ARL4D	chr17	43398984	43401136	0.0262277	0.9033
ARL5A	chr2	151800965	151828495	-0.126832	0.57385
ARL6IP4	chr12	122980059	122982913	0.0554842	0.7741
ARL6IP5	chr3	69084938	69106088	-0.158296	0.4636
ARL6IP6	chr2	152717892	152761253	0.776545	0.01815
ARL8B	chr3	5122244	5180916	0.622807	0.00205
ARMC1	chr8	65602455	65634217	-0.488566	0.01185
ARMC10	chr7_KI270806v1_alt	95602	158099	0.280254	0.3489
ARMC5	chr16	31458272	31467167	0.166495	0.50205
ARMC6	chr19	19033577	19058178	-0.26873	0.26405
ARMC7	chr17	75109951	75131795	-0.778601	0.0783
ARMC8	chr3	138187247	138329886	-0.183517	0.40995
ARMC9	chr2	231198545	231375879	0.121564	0.644
ARMCX3	chrX	101623129	101627841	0.370054	0.0936
ARMCX5	chrX	102599167	102717733	-0.0145221	0.9623
ARMCX6	chrX	101615117	101618001	0.406444	0.0918
ARMT1	chr6	151452257	151470099	0.0936631	0.7564
ARNT	chr1	150809704	150876768	0.555426	0.0057
ARNT2	chr15	80404349	80597936	-0.0718419	0.76405
ARNTL2	chr12	27332853	27446634	-0.00784232	0.9738
ARPC1A	chr7	99325872	99366262	-0.358097	0.05985
ARPC1B	chr7	99374674	99408682	-0.637109	0.0058
ARPC2	chr2	218217093	218254348	0.0665551	0.72705
ARPC3	chr12	110434890	110450411	0.565102	0.00355
ARPC4	chr3	9779963	9836356	-0.197663	0.3357
ARPC5	chr1	183626192	183635941	-0.202984	0.2869
ARPC5L	chr9	124869204	124877417	0.718584	0.00025
ARPIN	chr15	89830598	89912990	0.395149	0.3005
ARPP19	chr15	52547044	52569446	0.24976	0.2072
ARRB1	chr11	75260121	75351831	0.513901	0.0221
ARRB2	chr17	4710493	4721500	-0.117994	0.54885
ARRDC1	chr9	137605643	137618895	0.277607	0.28735
ARRDC1-AS1	chr9	137605643	137618895	-0.0814574	0.88655
ARRDC2	chr19	18001131	18014102	0.466777	0.0569
ARRDC3	chr5	91368723	91420715	0.429508	0.03175
ARSA	chr22	50622753	50628173	-0.111012	0.629
ARSD	chrX	2903969	2929375	-0.265467	0.1919
ARSE	chrX	2934631	2968310	-0.801871	0.0001
ARV1	chr1	230979076	231000733	0.794218	0.0075
AS3MT	chr10	102854209	102901898	0.140751	0.717
ASAP1	chr8	130052104	130443660	0.0727419	0.7193
ASAP2	chr2	9206764	9405683	-0.213701	0.3337
ASB1	chr2	238426984	238452250	-0.0147421	0.93805
ASB11	chrX	15281708	15315624	-0.88271	0.01015
ASB16-AS1	chr17	44170705	44186717	-0.371866	0.28155
ASB3	chr2	53669979	53860033	-0.168588	0.5538
ASB6	chr9	129608883	129642169	-0.225392	0.2574
ASB8	chr12	48147788	48157594	-0.442839	0.0657
ASB9	chrX	15243986	15270467	0.470004	0.04675
ASCC1	chr10	72096031	72235860	0.0742235	0.8453
ASF1B	chr19	14119508	14136628	0.331016	0.11155
ASH1L-AS1	chr1	155335260	155563944	-0.596226	0.27135
ASH2L	chr8	38105492	38140080	0.179432	0.4087
ASL	chr7	66075788	66093342	0.0620614	0.8075
ASMTL	chrY	1400530	1453762	0.188384	0.56915
ASMTL-AS1	chrY	1400530	1453762	-0.646642	0.04835
ASNA1	chr19	12737491	12748323	0.148037	0.4584
ASNS	chr7	97852116	97872542	-0.558806	0.00435
ASNSD1	chr2	189661398	189670831	-0.625319	0.0233
ASPH	chr8	61287965	61714640	0.719054	0.00035
ASPHD1	chr16	29900825	29906056	-0.288967	0.2759
ASPM	chr1	197084126	197146694	0.391414	0.1231
ASPSCR1	chr17	81977549	82017406	-0.741023	0.003
ASRGL1	chr11	62337301	62393415	-0.0121876	0.95825
ASS1	chr9	130444706	130501274	0.49994	0.0365
ASTN2	chr9	116425224	117415039	0.0867198	0.829
ASUN	chr12	26905178	26938321	-0.142602	0.5194
ASXL1	chr20	32358343	32439319	-0.0590492	0.85785
ATAD1	chr10	87753117	87818160	0.229286	0.25595
ATAD2	chr8	123319850	123396465	-0.185506	0.37235
ATAD3A	chr1	1512142	1534687	-0.425443	0.04345
ATE1	chr10	121740420	121951965	-0.327485	0.1282
ATF1	chr12	50764005	50821160	0.620759	0.0093
ATF4	chr22	39520558	39522686	-0.114541	0.5544
ATF5	chr19	49889655	49933936	-0.315289	0.4854
ATF6	chr1	161766243	161964070	0.462523	0.0366
ATF6B	chr6_GL000254v2_alt	3457287	3470260	1.06839	0.00035
ATF7	chr12	53507855	53626415	0.78903	0.05675
ATF7IP	chr12	14365631	14502935	-0.0278704	0.89855
ATG10	chr5	81972024	82255396	-0.722992	0.0004
ATG101	chr12	52069973	52077495	-0.0593115	0.7664
ATG12	chr5	115828196	115841851	-0.191302	0.3783
ATG13	chr11	46617275	46676018	-0.381872	0.0778
ATG14	chr14	55366390	55411858	-0.0728399	0.75045
ATG16L1	chr2	233251570	233295674	0.715937	0.00225
ATG16L2	chr11	72814405	72829635	-0.0636175	0.8448
ATG2A	chr11	64894531	64917250	0.503884	0.0157
ATG4A	chrX	108091668	108154671	-0.173154	0.43105
ATG4B	chr2	241637611	241673856	-0.0574946	0.7817
ATG4C	chr1	62784105	62865271	-0.177774	0.5489
ATG5	chr6	106184476	106325820	0.229795	0.3788
ATG7	chr3	11272323	11720768	-0.158383	0.7211
ATG9A	chr2	219219379	219229688	0.127437	0.5245
ATIC	chr2	215311955	215349773	-0.131962	0.4918
ATL2	chr2	38293956	38377290	0.140232	0.52415
ATMIN	chr16	81035852	81047346	-0.153479	0.44055
ATOX1	chr5	151742821	151758649	-0.560723	0.00475
ATP13A1	chr19	19645200	19663694	-0.272114	0.35065
ATP13A2	chr1	16985957	17011972	-0.626042	0.0351
ATP13A3	chr3	194402673	194468239	0.570019	0.0146
ATP1A1	chr1	116373172	116418622	0.613252	0.0016
ATP1B1	chr1	169106708	169460669	0.880632	0.0043
ATP1B3	chr3	141876627	141926540	-0.504645	0.00925
ATP2A1-AS1	chr16	28878487	28925211	-0.505635	0.20695
ATP2A2	chr12	110281226	110351092	0.455264	0.01835
ATP2B1	chr12	89588048	89656067	-0.137689	0.4701
ATP2C1	chr3	130850524	131381475	0.652525	0.0074
ATP5B	chr12	56638174	56646068	0.634514	0.00095
ATP5C1	chr10	7788129	7807799	0.335425	0.0829
ATP5D	chr19	1241749	1244825	-0.286334	0.17055
ATP5E	chr20	59028677	59042846	-0.353693	0.08325
ATP5F1	chr1	111439889	111461903	0.892754	0.0001
ATP5G1	chr17	48892785	48895870	-0.266455	0.1765
ATP5G2	chr12	53665159	53676728	0.372041	0.0562
ATP5G3	chr2	175176257	175181762	0.298446	0.134
ATP5I	chr4	672435	674338	-0.648878	0.0006
ATP5J	chr21	25724479	25772460	0.104091	0.6114
ATP5J2	chr7	99408977	99466201	-0.577629	0.05685
ATP5L	chr11	118359580	118418815	0.24657	0.21975
ATP5L2	chr22	42617839	42649399	-0.36313	0.85915
ATP5O	chr21	33903452	33915854	0.269525	0.1646
ATP5S	chr14	50312328	50326228	-0.1073	0.71605
ATP5SL	chr19	41431317	41439938	0.161933	0.43385
ATP6AP1	chrX	154428631	154436517	-0.199892	0.30455
ATP6AP1L	chr5	82279461	82318646	-0.985572	0.00335
ATP6AP2	chrX	40580963	40606636	-0.116435	0.54165
ATP6V0A1	chr17	42458843	42522579	-0.394418	0.05855
ATP6V0A2	chr12	123712317	123761754	0.182365	0.42795
ATP6V0B	chr1	43974647	43978300	-0.504479	0.0097
ATP6V0C	chr16	2513725	2520223	-0.673027	0.0006
ATP6V0D1	chr16	67438013	67481186	0.0314095	0.88175
ATP6V0E1	chr5	172983759	173034897	-0.104593	0.5909
ATP6V0E2	chr7	149867693	149880712	0.434924	0.0359
ATP6V1A	chr3	113747018	113812058	0.722706	0.0006
ATP6V1B2	chr8	20197192	20221696	0.340442	0.07985
ATP6V1C1	chr8	103021019	103073057	-0.0101682	0.96245
ATP6V1D	chr14	67337863	67360003	-0.0272122	0.8981
ATP6V1E1	chr22	17592135	17628822	0.668193	0.0011
ATP6V1E2	chr2	46511846	46519957	0.513226	0.0811
ATP6V1F	chr7	128862802	128865849	0.361776	0.06205
ATP6V1G1	chr9	114587713	114598872	0.770383	0.00015
ATP6V1H	chr8	53715542	53843311	-0.73878	0.0009
ATP7A	chrX	77910655	78050395	0.263864	0.3229
ATP8B2	chr1	154325559	154351304	-0.363548	0.10135
ATP9B	chr18	79069274	79378282	0.181795	0.45765
ATPAF1	chr1	46635038	46668427	-0.538676	0.0116
ATPAF2	chr17	18018019	18039166	0.251076	0.27665
ATPIF1	chr1	28236090	28238105	0.3846	0.0472
ATRAID	chr2	27199586	27217178	0.152142	0.5706
ATRIP	chr3	48446709	48467645	-0.482672	0.1385
ATRN	chr20	3471017	3651122	0.295345	0.162
ATRX	chrX	77504877	77786269	0.275089	0.18495
ATXN10	chr22	45671797	45845307	0.507421	0.00945
ATXN2	chr12	111452213	111599676	0.0439553	0.83195
ATXN2L	chr16	28823047	28837237	-0.675704	0.01665
ATXN3	chr14	92058551	92106621	-0.0768071	0.7217
ATXN7L3	chr17	44191804	44198161	0.446319	0.0203
AUH	chr9	91213814	91361969	0.523294	0.13845
AUNIP	chr1	25819905	25859458	-0.709802	0.0838
AUP1	chr2	74526647	74557551	-0.0619164	0.7678
AURKA	chr20	56369388	56392295	0.260716	0.1734
AURKAIP1	chr1	1373729	1375438	0.0551987	0.77435
AURKAPS1	chr1	220148267	220272501	-0.221185	0.76125
AURKB	chr17	8204730	8210626	-0.433936	0.0228
AVEN	chr15	33866226	34065086	0.116674	0.59815
AVL9	chr7	32495425	32719168	0.377963	0.13545
AVPI1	chr10	97677423	97687258	0.1152	0.61745
AXIN1	chr16	287439	352676	0.570548	0.01145
AXL	chr19	41219198	41261767	-0.720505	0.00025
AZI2	chr3	28322352	28349127	0.449033	0.07585
AZIN1	chr8	102826301	102864200	-0.111661	0.58195
B2M	chr15_KI270849v1_alt	34835	41507	0.361917	0.0666
B3GALNT2	chr1	235367359	235504481	0.217085	0.2774
B3GALT6	chr1	1232248	1235040	0.41378	0.07265
B3GAT3	chr11	62615295	62622175	-0.456053	0.04255
B3GNT2	chr2	62196126	62224731	-0.687285	0.0035
B3GNT3	chr19	17795109	17813576	-0.4646	0.0831
B3GNT9	chr16	67110011	67150999	0.584372	0.03555
B4GALNT1	chr12	57618404	57633239	-0.180226	0.42405
B4GALNT4	chr11	369794	382117	-0.0385957	0.8834
B4GALT1	chr9	33110640	33179983	0.771817	0.00015
B4GALT2	chr1	43979201	43991171	-0.144861	0.45505
B4GALT3	chr1	161171309	161177968	0.142496	0.487
B4GALT7	chr5	177600117	177610345	-0.0764994	0.703
B4GAT1	chr11	66345371	66347690	0.29684	0.13885
B9D1	chr17	19337553	19387219	0.765144	0.003
B9D2	chr19	41354416	41384082	-0.197102	0.4021
BABAM1	chr19	17267375	17279353	0.197803	0.32295
BACE1	chr11	117232624	117316256	0.211892	0.50545
BAD	chr11	64269827	64289500	-0.292829	0.2643
BAG1	chr9	33252470	33264761	-0.235371	0.22415
BAG2	chr6	57172305	57185214	0.401346	0.0796
BAG4	chr8	38163320	38213301	-0.536035	0.22605
BAG5	chr14	103556543	103562814	0.128322	0.56165
BAG6	chr6_GL000256v2_alt	2938303	2957487	0.64742	0.0032
BAHD1	chr15	40439720	40468242	-0.0976128	0.7032
BAIAP2	chr17	81035146	81183164	-0.575154	0.01685
BAIAP2-AS1	chr17	81029132	81034719	-0.88076	0.001
BAIAP2L1	chr7	98281666	98401115	0.662599	0.1098
BAK1	chr6	33572545	33580293	0.179522	0.46295
BAMBI	chr10	28677494	28682939	0.20333	0.38475
BANF1	chr11	65996544	66004146	-0.39076	0.07145
BANP	chr16	87951431	88077318	0.109825	0.6514
BAP1	chr3	52401003	52410105	-0.471078	0.02155
BARD1	chr2	214725645	214809711	0.74794	0.0014
BASP1	chr5	17130027	17276845	-0.098654	0.6113
BATF2	chr11	64987944	64997045	0.0592752	0.83105
BATF3	chr1	212686416	212699985	-0.402881	0.189
BAX	chr19	48954859	48961798	-0.224571	0.2856
BAZ1A	chr14	34752730	34875647	-0.797324	0.00045
BAZ1B	chr7	73440397	73522285	-0.215539	0.28865
BAZ2A	chr12	56521824	56636379	-0.854002	0.0039
BBC3	chr19	47220821	47232766	0.61451	0.0017
BBIP1	chr10	110871794	110919366	0.405203	0.13125
BBS5	chr2	169479495	169506655	0.0474712	0.84165
BBX	chr3	107522935	107811329	-0.464739	0.0236
BCAP29	chr7	107579976	107623317	0.719594	0.0029
BCAP31	chrX	153700491	153724746	-0.598614	0.0037
BCAR1	chr16	75229029	75268053	0.396212	0.0537
BCAS2	chr1	114567559	114581644	0.366074	0.14175
BCAS3	chr17	60677810	61392838	0.0419185	0.87625
BCAS4	chr20	50794893	50877177	-0.570659	0.0053
BCAT2	chr19	48795061	48811063	-0.574669	0.006
BCCIP	chr10	125823534	125881315	-0.0429071	0.8873
BCDIN3D	chr12	49828542	49843129	1.03815	0.00025
BCKDHA	chr19	41397788	41425005	-0.180696	0.3449
BCKDK	chr16	31108293	31112791	0.113453	0.6056
BCL10	chr1	85265775	85278088	0.598753	0.0326
BCL2A1	chr15	79960889	79971301	0.579918	0.0567
BCL2L1	chr20	31664457	31723409	-0.268448	0.1721
BCL2L11	chr2	111120913	111168445	0.457605	0.1738
BCL2L12	chr19	49659568	49673916	0.553458	0.0136
BCL2L13	chr22	17638583	17730855	-0.127586	0.562
BCL7B	chr7	73536352	73557735	-0.410508	0.0628
BCL9L	chr11	118883765	118910904	-0.250779	0.22885
BCLAF1	chr6	136256862	136289851	0.0214376	0.9154
BCOR	chrX	40051245	40177329	-0.434603	0.04285
BCORL1	chrX	130005187	130058083	0.315169	0.177
BCR	chr22	23180364	23318037	0.0468978	0.83285
BCS1L	chr2	218659655	218663443	0.228748	0.43295
BECN1	chr17	42798835	42824292	-0.145058	0.45575
BEGAIN	chr14	100537146	100569794	-0.130564	0.66975
BEND7	chr10	13438483	13502976	-0.0457144	0.8692
BET1	chr7	93991687	94004378	-0.0529718	0.82485
BEX2	chrX	103309345	103311046	0.295681	0.47355
BFAR	chr16_KI270853v1_alt	205666	242094	-0.123175	0.5484
BFSP1	chr20	17493904	17569220	-0.252191	0.2746
BHLHE40	chr3	4896808	4985180	-0.00866668	0.96765
BHMT2	chr5	79069723	79090074	-0.912935	0.00115
BICC1	chr10	58513143	58831437	0.334686	0.11065
BICD2	chr9	92711362	92764801	-0.379296	0.10295
BID	chr22	17734139	17774665	0.660853	0.00145
BIK	chr22	43110747	43129712	-0.712766	0.0274
BIN1	chr2	127048022	127107327	-0.0381423	0.84785
BIN3	chr8	22604631	22669148	-0.326619	0.25205
BIRC2	chr11	102347181	102378670	-0.31841	0.11125
BIRC3	chr11	102317449	102339403	-0.536227	0.00925
BIRC5	chr17	78214195	78225635	-0.456515	0.01715
BIRC7	chr20	63235882	63240507	-0.27823	0.2245
BIVM	chr13	102784280	102876001	-0.641422	0.0132
BLCAP	chr20	37517416	37527931	-0.591115	0.0033
BLM	chr15	90717326	90815462	0.362701	0.1454
BLOC1S1	chr12	55716033	55724742	-0.0460663	0.81675
BLOC1S2	chr10	100273277	100286712	-0.286918	0.14385
BLOC1S3	chr19	45178744	45181801	0.451048	0.078
BLOC1S4	chr4	6716114	6717660	-0.0659277	0.74855
BLOC1S5	chr6	7726777	8102595	-0.357292	0.5884
BLOC1S6	chr15	45587122	45609716	0.168307	0.4487
BLVRA	chr7	43758672	43807342	0.593106	0.003
BLVRB	chr19	40447783	40465818	-0.179832	0.3675
BLZF1	chr1	169106708	169460669	-0.729151	0.65005
BMP1	chr8	22165139	22212326	0.244657	0.23835
BMP2K	chr4	78776377	78912187	-0.621622	0.0616
BMP4	chr14	53949735	53956836	-0.390355	0.08835
BMPR1B	chr4	94757976	95158450	0.318748	0.1779
BMPR2	chr2	202376326	202567751	0.23631	0.26735
BMS1	chr10	42782505	42834937	0.499955	0.0127
BMS1P20	chr22	22298097	22322968	0.110126	0.75445
BMS1P5	chr10	46759022	46811988	-0.432171	0.11185
BNIP1	chr5	173144441	173164387	-0.520621	0.0261
BNIP2	chr15	59662862	59689443	0.336002	0.12715
BNIP3	chr10	131967682	131982013	0.272835	0.1782
BNIP3L	chr8	26383006	26413128	0.559705	0.0064
BNIPL	chr1	151036552	151047600	-0.603413	0.06555
BOD1	chr5	173607144	173616663	0.41996	0.0381
BOD1L1	chr4	13568741	13627704	-0.474488	0.027
BOK	chr2	241544385	241574138	0.257957	0.3221
BOLA1	chr1	149899601	149900795	0.882206	0.00065
BOP1	chr8	144262045	144291438	-0.568342	0.0036
BPGM	chr7	134646778	134679815	-0.75723	0.0011
BPHL	chr6	3118375	3153198	0.841541	0.0035
BPNT1	chr1	220057481	220089853	0.432215	0.08095
BPTF	chr17	67825663	67984378	0.119573	0.5657
BRAP	chr12	111642145	111685996	-0.0600905	0.8082
BRAT1	chr7	2537809	2555758	0.336796	0.1432
BRCA1	chr17	43044294	43125483	-0.697135	0.00035
BRCC3	chrX	155071419	155123074	0.23521	0.27455
BRD2	chr6_GL000256v2_alt	4367906	4430762	0.635065	0.00155
BRD3	chr9	134025438	134068019	-0.0164995	0.93315
BRD4	chr19	15237489	15280451	0.000963565	0.99615
BRD7	chr16	50319017	50368934	0.450949	0.0209
BRD8	chr5	138139769	138178669	0.432827	0.053
BRD9	chr5	863734	892824	-0.514345	0.0116
BRDT	chr1	91949370	92014428	-1.2481	0.00025
BRE	chr2	27781363	28338900	-0.304913	0.2306
BREA2	chr8_KI270816v1_alt	174161	175460	-0.825146	0.0312
BRF1	chr14	105209285	105398147	0.357127	0.45055
BRF2	chr8	37796882	37849913	0.710652	0.0106
BRI3	chr7	98281666	98401115	0.694511	0.0016
BRICD5	chr16	2205176	2211068	-0.507802	0.04175
BRK1	chr3	10115648	10127190	-0.148554	0.4444
BRMS1	chr11	66337332	66345111	-0.585925	0.0042
BRMS1L	chr14	35826390	35871963	-0.103819	0.72775
BROX	chr1	222712552	222735196	0.048724	0.87955
BRPF1	chr3	9731749	9748015	0.161131	0.4594
BRWD1	chr21	39185477	39313786	-0.0556209	0.83095
BSCL2	chr11	62690261	62727385	0.00215167	0.99575
BSDC1	chr1	32364632	32394461	-0.175903	0.4321
BSG	chr19	571276	583493	0.231786	0.2466
BSN-AS2	chr3	49549305	49554366	-0.881924	0.0064
BST1	chr4	15702949	15732173	1.13232	0.0018
BST2	chr19	17402938	17405648	-0.378102	0.32065
BTBD1	chr15	83016428	83067415	0.371986	0.1967
BTBD10	chr11	13387995	13463297	-0.0550604	0.80475
BTBD11	chr12	107318419	107659642	-0.165246	0.41185
BTBD2	chr19	1985447	2015703	-0.103987	0.6924
BTBD6	chr14	105209285	105398147	1.03307	0.0344
BTBD7	chr14_KI270847v1_alt	352111	447654	-0.360687	0.1142
BTD	chr3	15560703	15645821	0.819309	0.1172
BTG3	chr21_KI270873v1_alt	447	9256	0.370815	0.1038
BTRC	chr10	101354032	101557321	0.849854	0.00045
BUB1	chr2	110637697	110678107	0.0670286	0.7817
BUB1B	chr15	40161008	40277487	-0.115697	0.6201
BUB3	chr10	123154243	123165370	-0.141968	0.4749
BUD13	chr11	116748169	116772998	-0.119058	0.6202
BUD31	chr7	99408977	99466201	0.619895	0.59995
BYSL	chr6	41921226	41933046	0.227664	0.29205
BZW1	chr2	200695722	200823846	0.533916	0.00615
BZW2	chr7	16646133	16706523	-0.177687	0.38235
C10orf11	chr10	75431645	76557376	0.437528	0.1969
C10orf2	chr10	100987535	100994401	0.819171	0.0015
C10orf32	chr10	102854209	102901898	-0.233397	0.335
C10orf35	chr10	69630246	69633599	-0.584442	0.0072
C10orf54	chr10	71396933	71815947	-0.640799	0.1078
C10orf76	chr10	101845598	102056175	-0.29301	0.25125
C10orf88	chr10	122930902	122954403	0.0168706	0.95315
C11orf1	chr11	111874055	111884073	0.631375	0.07765
C11orf24	chr11	68261334	68272001	0.484068	0.02285
C11orf31	chr11	57712522	57819180	0.296045	0.46935
C11orf49	chr11	46936688	47177125	-0.752678	0.0015
C11orf54	chr11	93741593	93763102	0.316276	0.26475
C11orf57	chr11	112074243	112086798	0.0122186	0.9873
C11orf58	chr11	16738600	16758354	-0.169805	0.37815
C11orf68	chr11	65916811	65919060	-0.114062	0.6445
C11orf70	chr11	102047437	102084560	0.151635	0.6397
C11orf71	chr11	114391447	114410610	-0.607674	0.07285
C11orf72	chr11	67602879	67606706	0.217492	0.45375
C11orf73	chr11	86302210	86345943	-0.0636952	0.7814
C11orf74	chr11	36591942	36659291	-0.120807	0.5947
C11orf84	chr11	63813373	63827718	0.283779	0.36685
C11orf91	chr11	33698107	33700740	-0.195179	0.64805
C11orf95	chr11	63759891	63768641	0.0026606	0.98775
C11orf98	chr11	62662816	62673690	-0.627036	0.0483
C12orf10	chr12	53299685	53307181	0.267987	0.22835
C12orf43	chr12	120978567	121016502	-0.485736	0.0393
C12orf45	chr12	104986319	104994727	0.492732	0.0463
C12orf49	chr12	116713319	116738070	0.0668102	0.7621
C12orf57	chr12	6943437	6946003	0.22322	0.2503
C12orf65	chr12	123233296	123257959	0.0828958	0.6767
C12orf66	chr12	64186311	64222296	-0.489422	0.0953
C12orf71	chr12	27081056	27082522	-1.59528	0.0057
C12orf73	chr12	103950202	103957215	-0.42861	0.06055
C12orf75	chr12	105330635	105371518	0.26411	0.17215
C12orf77	chr12	24993430	24997439	-0.577174	0.03645
C14orf1	chr14	75650889	75661195	0.554461	0.00955
C14orf119	chr14	23058564	23100456	0.0421749	0.8605
C14orf132	chr14	96039323	96093971	0.061772	0.8803
C14orf142	chr14_KI270847v1_alt	317453	343777	0.325021	0.37895
C14orf166	chr14	51989509	52004702	-0.724103	0.0001
C14orf169	chr14	73478483	73558947	-0.288572	0.14445
C14orf2	chr14	103912287	103921566	-0.304466	0.1168
C14orf80	chr14	105489854	105499248	-0.669987	0.00145
C14orf93	chr14	22986900	23010201	0.0184815	0.9571
C15orf39	chr15	75201879	75212169	-0.2276	0.3202
C15orf40	chr15	82986202	83011641	-0.36088	0.30095
C15orf48	chr15	45430528	45433449	0.662386	0.0006
C15orf57	chr15	40531340	40565057	0.778522	0.006
C15orf59	chr15	73735430	73752370	-0.783675	0.00195
C15orf61	chr15	67200674	67527303	-0.0742295	0.87175
C16orf13	chr16	634426	636366	-0.485878	0.0235
C16orf45	chr16_KI270853v1_alt	1092444	1246252	0.218658	0.3151
C16orf46	chr16	81053496	81077267	-0.0583399	0.8604
C16orf52	chr16	22008134	22084651	-0.682501	0.0006
C16orf59	chr16	2460113	2464963	0.13796	0.56895
C16orf62	chr16	19555414	19701163	0.646271	0.0031
C16orf72	chr16	9091679	9119698	0.531829	0.0157
C16orf74	chr16	85707517	85751083	0.0963543	0.66735
C16orf87	chr16	46802046	46831162	0.227452	0.49475
C16orf93	chr16	30748298	30776307	-0.580651	0.58005
C16orf95	chr16	87302797	87317420	-0.328297	0.21455
C17orf53	chr17	44141905	44162476	-1.07417	0.00545
C17orf58	chr17	67991098	67993649	0.238961	0.3077
C17orf59	chr17	8188332	8190246	-0.402725	0.04645
C17orf62	chr17	82389209	82450831	0.54147	0.0762
C17orf75	chr17	32328440	32342209	-0.397432	0.0728
C17orf80	chr17	73193033	73261880	1.10087	0.1031
C17orf85	chr17	3806750	3846251	-0.217207	0.2992
C17orf89	chr17	81239310	81241298	-0.5345	0.00835
C17orf96	chr17_KI270857v1_alt	2707024	2710253	0.35409	0.0888
C17orf97	chr17	410326	414666	-0.788398	0.0097
C18orf21	chr18	35972624	35979287	0.00906986	0.97475
C18orf32	chr18	49481177	49492565	0.278312	0.659
C18orf61	chr18	12200778	12224710	-0.732714	0.02495
C19orf12	chr19	29698885	29715789	0.253824	0.22575
C19orf24	chr19	1275520	1279244	0.131792	0.5597
C19orf25	chr19	1450148	1479229	-0.149492	0.52005
C19orf33	chr19	38303559	38315966	-0.580079	0.0036
C19orf43	chr19	12730639	12734715	-0.384563	0.0685
C19orf47	chr19	40321059	40378490	0.0246333	0.9279
C19orf48	chr19	50797692	50804853	-0.112094	0.60925
C19orf52	chr19	10871576	10930240	0.527875	0.41195
C19orf53	chr19	13774442	13778772	0.0716992	0.72055
C19orf54	chr19	40717102	40749923	-0.270855	0.51535
C19orf60	chr19	18588684	18592337	0.553118	0.0076
C19orf66	chr19	10086118	10102749	-0.420896	0.14455
C19orf70	chr19	5678413	5688523	-0.362387	0.0844
C19orf73	chr19	49114360	49119140	-0.575047	0.4706
C19orf81	chr19	50649444	50659310	0.273213	0.366
C1D	chr2	68042199	68063027	-0.48461	0.01705
C1GALT1	chr7	7182614	7248649	-0.0398031	0.8716
C1GALT1C1	chrX	120625673	120630150	-0.22692	0.3377
C1orf106	chr1	200891498	200915736	-0.761033	0.0004
C1orf112	chr1	169795408	169893959	0.563593	0.05445
C1orf115	chr1	220690285	220699157	0.236981	0.3883
C1orf122	chr1	37802941	37809454	-0.3805	0.08295
C1orf123	chr1	53196428	53220639	-0.214833	0.4104
C1orf131	chr1	231223762	231277973	0.229665	0.5732
C1orf159	chr1	1081817	1116356	-0.416571	0.15895
C1orf174	chr1	3889132	3900293	0.10194	0.63775
C1orf216	chr1	35713875	35719189	0.0774625	0.77175
C1orf229	chr1	247110159	247112417	-0.762684	0.0092
C1orf233	chr1	1598007	1600096	-0.634931	0.07725
C1orf27	chr1	186375757	186421371	0.448433	0.1027
C1orf35	chr1	228100726	228103462	-0.14045	0.49165
C1orf43	chr1	154206700	154271510	0.358796	0.1065
C1orf50	chr1	42767244	42775742	-0.0575688	0.8512
C1orf52	chr1	85249953	85259672	0.0557326	0.83395
C1orf53	chr1	197902551	197907367	1.44086	0.00195
C1orf56	chr1	151047782	151059649	-1.07245	0.19855
C1orf74	chr1	209756031	209784730	-0.078075	0.73985
C1QBP	chr17	5282262	5439151	0.416992	0.10645
C1QTNF1	chr17	79019208	79049788	0.583593	0.0072
C1QTNF6	chr22	37180165	37188290	0.995148	0.00065
C1R	chr12	7080210	7092447	0.741376	0.00045
C1RL	chr12	7094549	7121851	0.60002	0.0278
C1S	chr12	7060675	7071031	0.789082	0.0001
C20orf196	chr20	5750386	5864407	0.0891	0.80075
C20orf24	chr20	36573472	36646216	0.627368	0.0031
C20orf27	chr20	3753498	3768388	-0.695052	0.00045
C20orf96	chr20	270862	290778	0.286029	0.2046
C21orf2	chr21	44328943	44339402	-0.552887	0.0095
C21orf58	chr21	46300429	46323899	-0.518344	0.0719
C21orf59	chr21	32601673	32612608	0.771991	0.00105
C21orf62	chr21_GL383580v2_alt	3021	44650	-0.718907	0.0127
C22orf39	chr22	19440886	19448232	0.526705	0.02905
C2CD2	chr21	41885109	41953890	-0.253219	0.29375
C2CD2L	chr11	119107349	119117124	-0.0585879	0.83735
C2orf44	chr2	24029335	24047426	0.666372	0.00775
C2orf47	chr2	199928910	199964124	0.442726	0.17605
C2orf48	chr2	10141381	10211730	-1.11313	0.0021
C2orf68	chr2	85602841	85649284	-0.437337	0.2262
C2orf69	chr2	199911255	199928273	-0.513711	0.0194
C2orf72	chr2	231037565	231049712	0.272951	0.29285
C2orf74	chr2	61145107	61164829	0.0513543	0.87095
C2orf82	chr2	232870283	232876397	-0.87418	0.0026
C2orf83	chr2	227610089	227633320	-0.903096	0.0145
C3	chr19	6677834	6720682	-0.117944	0.57265
C3orf17	chr3	113002444	113019708	0.705134	0.0005
C3orf33	chr3	155762611	155806287	0.080238	0.76245
C3orf38	chr3	88051949	88157965	-0.0578259	0.85305
C3orf52	chr3	112086334	112118226	0.423136	0.1487
C3orf58	chr3	143971797	143992368	0.91387	0.0011
C3orf62	chr3	49268596	49277075	-1.2079	0.0002
C4orf26	chr4	75556047	75565893	-1.4105	0.0001
C4orf27	chr4	169729467	169757942	0.798861	0.00065
C4orf32	chr4	112145396	112189081	-0.0957431	0.7496
C4orf33	chr4	129093673	129112688	0.413129	0.1584
C4orf48	chr4	2041992	2043970	-0.750165	0.00055
C5orf15	chr5	133955506	133968715	0.242499	0.212
C5orf22	chr5	31532265	31555058	0.465661	0.03425
C5orf28	chr5	43444251	43483890	-0.36993	0.10645
C5orf30	chr5	103258740	103278660	0.47075	0.0491
C5orf45	chr5	179797597	179858840	1.27186	0.48695
C5orf56	chr5	132410772	132476044	1.15342	0.0014
C5orf63	chr5	127042557	127073492	-0.602108	0.2845
C6orf1	chr6	34246379	34249108	0.0319354	0.8758
C6orf136	chr6_GL000256v2_alt	1947797	1973836	0.399372	0.368
C6orf203	chr6	107028171	107051586	-0.447551	0.0813
C6orf226	chr6	42890264	42890816	0.211337	0.36515
C6orf47	chr6_GL000256v2_alt	2957574	2960049	0.0626086	0.78655
C6orf52	chr6	10671417	10694797	0.0683477	0.86885
C6orf62	chr6	24667034	24719175	-0.613898	0.01975
C6orf89	chr6	36854829	36928964	0.0259101	0.9263
C7orf13	chr7	156638365	156640654	-0.115166	0.70305
C7orf43	chr7	100154419	100158721	0.685945	0.0307
C7orf49	chr7	134986507	135170826	-0.0411744	0.85235
C7orf50	chr7	996986	1138257	-0.528707	0.0065
C7orf55	chr7	139340358	139427526	0.739147	0.0266
C7orf60	chr7	112819146	112939877	0.0720883	0.7311
C7orf73	chr7	135662472	135676412	-0.0290219	0.88435
C8orf33	chr8	145052437	145056030	-0.331917	0.101
C8orf37	chr8	95244912	95810143	-0.345801	0.2557
C8orf4	chr8	40153467	40155308	0.518123	0.01965
C8orf58	chr8	22599600	22604149	-0.335452	0.1892
C8orf59	chr8	85177383	85220422	0.535637	0.01205
C8orf76	chr8	123219955	123275541	0.770035	0.06135
C8orf82	chr8	144517964	144529074	0.566892	0.0339
C8orf86	chr8	38510833	38528662	-0.798283	0.02085
C8orf88	chr8	90791692	90985257	-0.569471	0.0976
C9orf114	chr9	128818499	128829821	-0.715184	0.00025
C9orf116	chr9	135495179	135499915	-0.765993	0.0018
C9orf142	chr9	136992417	136993976	0.0571285	0.8128
C9orf16	chr9	128160259	128163928	-0.164167	0.6349
C9orf3	chr9	94726668	95087218	0.272567	0.16655
C9orf40	chr9	74946582	74952886	0.135893	0.55005
C9orf64	chr9	83938311	83956748	0.279551	0.2428
C9orf78	chr9	129827284	129835293	0.752934	0.0001
C9orf85	chr9	71911506	71973455	-0.0141505	0.9622
C9orf9	chr9	132878902	132890031	-0.524937	0.20225
C9orf91	chr9	114611425	114646423	0.0164956	0.9526
C9orf92	chr9	16203934	16276313	-0.212313	0.738
CA11	chr19	48638014	48682245	-0.0947041	0.7761
CA8	chr8	60188863	60281395	-0.097592	0.7085
CA9	chr9	35673917	35681157	0.947425	0.0084
CAAP1	chr9	26840684	26892828	-0.0177347	0.9439
CAB39	chr2	230712841	230821075	0.905747	0.0004
CABIN1	chr22	24011314	24178628	-0.111916	0.64535
CABLES1	chr18	23134563	23260470	-0.147526	0.58385
CABLES2	chr20	62388629	62407283	-0.0951081	0.7177
CABYR	chr18	24138955	24161600	0.179911	0.51515
CACFD1	chr9	133459964	133470787	0.640724	0.0151
CACNB3	chr12	48814431	48828943	0.632147	0.0232
CACNG4	chr17	66964863	67033402	-0.661184	0.01915
CACNG6	chr19	53991148	54012666	-0.35137	0.07515
CACTIN	chr19	3607246	3626815	-0.688113	0.00655
CACUL1	chr10	118680981	118755246	-0.192832	0.32345
CAD	chr2	27217389	27243792	-0.00419502	0.9829
CALB2	chr16	71358712	71390438	-0.202582	0.4
CALCOCO2	chr17	48830987	48865245	0.159006	0.4282
CALD1	chr7	134779412	134970729	0.0361942	0.84965
CALM1	chr14	90396982	90408275	-0.0553041	0.77325
CALML4	chr15	68190704	68206110	0.330326	0.21455
CALR	chr19	12938599	12944490	0.587185	0.0031
CALU	chr7	128739291	128775790	-0.649173	0.0006
CAMK1	chr3	9749943	9769984	0.822221	0.19385
CAMK1D	chr10	12349542	12835545	-0.694736	0.00915
CAMK2D	chr4	113451031	113761927	-0.0382554	0.86385
CAMK2N1	chr1	20482390	20486235	0.52704	0.0131
CAMK2N2	chr3	184249656	184293031	-0.613681	0.3371
CAMKK1	chr17	3860322	3893043	-0.227342	0.31425
CAMKK2	chr12	121237691	121298308	0.414535	0.07275
CAMKMT	chr2	44361903	44772592	0.488708	0.1268
CAMLG	chr5	134738479	134752160	-0.5619	0.00635
CAMSAP1	chr9	135808486	135907159	0.136535	0.53455
CAMSAP2	chr1	200739557	200860707	-0.37177	0.0792
CAMTA1	chr1	6785323	7769706	0.651385	0.00625
CAMTA2	chr17	4967991	4987665	0.317881	0.15295
CAND1	chr12	67269280	67314692	0.111934	0.5677
CANT1	chr17	78991715	79009817	0.261622	0.17825
CANX	chr5	179698928	179731638	0.435578	0.02475
CAP1	chr1	40040582	40072649	-0.437887	0.02175
CAP2	chr6	17393504	17557792	-0.0270502	0.9138
CAPG	chr2	85394747	85414074	-0.0928969	0.6301
CAPN1	chr11	65181214	65212006	0.127179	0.5157
CAPN10	chr2	240586715	240599109	0.951961	0.0033
CAPN12	chr19	38647626	38744474	0.614861	0.0118
CAPN15	chr16	527855	554636	0.213769	0.3318
CAPN2	chr1	223701592	223776018	0.463992	0.01965
CAPN7	chr3	15206225	15252916	0.221551	0.32585
CAPNS1	chr19	36139925	36150353	-0.660349	0.00115
CAPRIN1	chr11	34051682	34102610	-0.489334	0.0128
CAPZA1	chr1	112619452	112671619	0.751374	0.00015
CAPZA2	chr7	116862508	116919259	0.152494	0.4492
CAPZB	chr1	19338772	19485641	0.0225068	0.90645
CARD10	chr22	37490361	37519203	0.374222	0.09705
CARD8	chr19	48208085	48258193	-0.361879	0.2987
CARHSP1	chr16	8852941	8869012	-0.164795	0.39225
CARM1	chr19	10871576	10930240	-0.500203	0.07845
CARS	chr11_KI270831v1_alt	231983	288483	0.079354	0.68545
CARS2	chr13	110641409	110706180	-0.408597	0.0662
CASC10	chr10	21494491	21497284	-0.567196	0.02465
CASC15	chr6	21666443	22194387	-0.794999	0.0192
CASC21	chr8	127244636	127482139	-1.24832	0.1509
CASC3	chr17	40140253	40172178	-0.0473	0.8107
CASC4	chr15	44288710	44415761	0.00293366	0.988
CASC8	chr8	127244636	127482139	0.512809	0.1876
CASC9	chr8	75223116	75278889	0.0433345	0.89675
CASD1	chr7	94509857	94557016	0.404128	0.1147
CASKIN1	chr16	2155797	2196464	0.46706	0.08555
CASKIN2	chr17	75456582	75515583	0.173537	0.62965
CASP2	chr7	143288214	143307696	-0.202197	0.32925
CASP3	chr4	184627695	184649475	0.531975	0.0661
CASP6	chr4	109688628	109703473	0.156332	0.4992
CASP7	chr10	113679161	113730909	-0.770331	0.001
CASP8	chr2	201233442	201287711	0.285569	0.1815
CASP9	chr1	15491400	15524790	0.151809	0.558
CAST	chr5	96662036	96814145	-0.578627	0.01225
CAT	chr11	34438924	34472060	0.494334	0.0406
CAV1	chr7	116524784	116561185	-0.561336	0.00435
CAV2	chr7	116499600	116508541	0.514665	0.01
CBFA2T2	chr20	33490121	33650031	-0.449053	0.05695
CBLL1	chr7	107743696	107761667	-0.35396	0.13615
CBR1	chr21	36069641	36126640	-0.308789	0.11515
CBR3	chr21	36131766	36156308	-0.799445	0.002
CBR3-AS1	chr21	36131766	36156308	-0.684545	0.42765
CBR4	chr4	168987590	169010317	0.86503	0.0003
CBWD1	chr9	121037	179075	0.489728	0.15985
CBX1	chr17	48070051	48101521	0.302816	0.1301
CBX2	chr17	79778177	79787650	0.0513456	0.80945
CBX3	chr7	26201210	26213607	0.0025501	0.9899
CBX4	chr17	79833155	79839414	-0.404415	0.04695
CBX5	chr12	54230945	54280131	0.456758	0.0182
CBX6	chr22	38861426	38872334	0.0157746	0.93265
CBX8	chr17	79794376	79797116	-0.569752	0.0343
CBY1	chr22	38656652	38673851	0.210625	0.40325
CC2D1B	chr1	52350592	52366205	-0.136622	0.57565
CC2D2A	chr4	15469864	15601557	-0.686526	0.045
CCAR1	chr10	68721143	68792377	0.107092	0.59145
CCAR2	chr8	22604631	22669148	0.341663	0.3679
CCBE1	chr18	59430938	59697412	-0.984977	0.0001
CCBL1	chr9	128832941	128882075	0.396334	0.166
CCBL2	chr1	88935772	88992960	0.776786	0.07645
CCDC101	chr16	28553927	28591790	-0.737941	0.0058
CCDC102A	chr16	57512177	57536565	-0.789309	0.0052
CCDC103	chr17	44899711	44903679	-0.31782	0.2914
CCDC106	chr19	55647587	55653160	0.0174906	0.94965
CCDC109B	chr4	109560198	109687716	-0.0379684	0.8667
CCDC115	chr2	130337932	130342681	0.442442	0.0378
CCDC117	chr22	28772673	28789301	0.275174	0.1771
CCDC12	chr3	46921729	47009704	-0.651968	0.006
CCDC124	chr19	17933014	17943985	-0.687325	0.003
CCDC125	chr5_GL339449v2_alt	63866	712608	-0.891888	0.0033
CCDC127	chr5	204759	218182	0.45097	0.051
CCDC130	chr19	13747938	13763292	0.772471	0.00295
CCDC137	chr17	81666730	81673906	0.0625317	0.7758
CCDC138	chr2	108786749	108876591	-0.872041	0.0079
CCDC142	chr2	74472831	74494564	-0.656673	0.0301
CCDC167	chr6	37482920	37499924	-0.422275	0.04765
CCDC184	chr12	48183582	48185926	0.309611	0.25715
CCDC22	chrX	49235466	49264826	0.0669435	0.855
CCDC24	chr1	43991607	44031492	-0.0483675	0.8952
CCDC25	chr8	27733315	27772653	-0.352545	0.0688
CCDC28A	chr6	138725210	138793319	0.797766	0.0012
CCDC28B	chr1	32200385	32205390	-0.639452	0.01335
CCDC34	chr11	27338513	27363248	-0.602311	0.00215
CCDC43	chr17	44677436	44689797	-0.582886	0.0099
CCDC47	chr17	63745249	63773728	0.0527603	0.79535
CCDC50	chr3	191267154	191398670	0.149592	0.4879
CCDC53	chr12	102012839	102062124	0.347718	0.2191
CCDC57	chr17	82101469	82212813	-0.797672	0.00045
CCDC58	chr3	122359590	122383231	-0.630737	0.0024
CCDC59	chr12	82352303	82479237	-0.224029	0.349
CCDC69	chr5	151181051	151224093	-0.561505	0.01865
CCDC71	chr3	49162534	49166352	0.473381	0.0526
CCDC71L	chr7	106656764	106661188	0.221299	0.3147
CCDC77	chr12	280056	442640	0.165438	0.7826
CCDC80	chr3	112604385	112641143	-0.056368	0.77015
CCDC84	chr11	118998132	119018347	-0.102004	0.9275
CCDC85B	chr11	65890403	65891635	-0.930013	0.00115
CCDC85C	chr14	99481401	99604390	-0.088321	0.67075
CCDC88B	chr11	64340217	64357534	-0.191628	0.45655
CCDC9	chr19	47256473	47271953	-0.281132	0.2959
CCDC90B	chr11	83259092	83286407	0.389725	0.06365
CCDC91	chr12	28257199	28550166	-0.39745	0.07365
CCDC92	chr12_KI270834v1_alt	109952	119347	0.082902	0.7266
CCDC93	chr2	117915477	118014163	0.495647	0.03315
CCDC94	chr19	4247113	4269088	0.0992553	0.71785
CCDC97	chr19	41310188	41324883	0.96114	0.0001
CCHCR1	chr6_GL000255v2_alt	2400453	2416270	-0.670315	0.00275
CCK	chr3	42257825	42266170	-1.15009	0.057
CCL26	chr7	75769523	75789746	-1.23888	0.0028
CCL5	chr17_KI270857v1_alt	106023	114905	-0.343473	0.3568
CCM2	chr7	44999745	45076470	0.143374	0.5036
CCNA2	chr4	121801316	121823933	-0.66931	0.0013
CCNB1	chr5	69167009	69178243	0.461462	0.01825
CCNB1IP1	chr14	20311367	20333312	0.375462	0.139
CCNB2	chr15	59105084	59125045	0.57532	0.00415
CCNC	chr6	99542386	99568814	0.554471	0.00685
CCND1	chr11	69641104	69654474	0.215942	0.2681
CCNDBP1	chr15	43185267	43197177	0.640734	0.0081
CCNE1	chr19	29811993	29824308	0.817749	0.0003
CCNF	chr16	2429393	2458858	-0.661413	0.00085
CCNH	chr5	87394261	87413033	0.755616	0.00185
CCNI	chr4	77048020	77075972	0.205029	0.298
CCNJL	chr5	160251651	160339592	0.141803	0.51205
CCNK	chr14	99481401	99604390	0.783169	0.1924
CCNL1	chr3	157146501	157160760	0.725618	0.0018
CCNL2	chr1	1385710	1399338	0.703548	0.0061
CCNO	chr5	55231152	55233717	0.504694	0.10715
CCNY	chr10	35246980	35572670	0.36884	0.05955
CCNYL1	chr2	207711539	207756172	-0.240967	0.269
CCP110	chr16	19523856	19553406	-0.737459	0.0013
CCPG1	chr15	55317183	55508234	1.07511	0.00085
CCS	chr11	66593218	66606019	-0.140886	0.49645
CCSAP	chr1	229321004	229342941	-0.960963	0.0002
CCSER2	chr10	84328588	84518521	-0.381362	0.10115
CCT2	chr12	69585427	69601577	0.712005	0.0005
CCT3	chr1	156308960	156346994	-0.0492817	0.8
CCT4	chr2	61868126	61888671	-0.35556	0.0657
CCT5	chr5	10249920	10266412	0.146632	0.44565
CCT6A	chr7	56051684	56063989	-0.344736	0.0775
CCT6P3	chr7	65038353	65074713	-0.311166	0.3387
CCT7	chr2	73234235	73253022	0.0304129	0.8781
CCT8	chr21	29056321	29073797	0.414813	0.03205
CCZ1	chr7	5898709	5925972	-0.445848	0.03225
CCZ1B	chr7	6798934	6826295	-0.229367	0.37435
CD109	chr6	73693902	73828317	0.381225	0.0571
CD151	chr11	832951	838835	-0.280703	0.14735
CD209	chr19	7739994	7747578	-0.888121	0.0025
CD24	chr6	106969830	106976855	-0.425398	0.0305
CD276	chr15	73684280	73714518	-0.443576	0.03285
CD2AP	chr6	47477788	47627260	0.00275164	0.994
CD2BP2	chr16	30350765	30355361	0.241683	0.2223
CD320	chr19	8302126	8308356	-0.317823	0.14575
CD38	chr4	15778307	15849083	-0.0238002	0.94405
CD3EAP	chr19	45379633	45423919	-0.477967	0.22325
CD3G	chr11	118344343	118353782	-0.808926	0.03025
CD44	chr11	35138869	35232402	0.373472	0.0516
CD46	chr1	207752037	207795516	-0.00270333	0.98995
CD47	chr3	108043093	108091088	0.404559	0.0454
CD55	chr1	207321471	207360966	0.248046	0.294
CD58	chr1	116514533	116571093	-0.333504	0.1727
CD59	chr11	33703009	33736479	-0.428624	0.0256
CD63	chr12	55725442	55729673	0.523707	0.01465
CD68	chr17	7579486	7582111	-0.356137	0.1491
CD81	chr11	2328748	2397419	0.60577	0.00125
CD82	chr11	44565590	44619765	-1.09829	0.0001
CD84	chr1	160541093	160579516	-1.06776	0.0002
CD99L2	chrX	150766335	150898816	0.40572	0.0397
CDA	chr1	20588950	20618907	0.597962	0.03355
CDC16	chr13	114234886	114272675	0.696019	0.0093
CDC20	chr1	43358954	43363202	-0.281524	0.15045
CDC23	chr5	138178727	138213343	0.582614	0.0505
CDC25B	chr20	3786771	3806121	-0.259608	0.19745
CDC25C	chr5	138285264	138349729	0.357547	0.3276
CDC26	chr9	113267010	113275589	0.147572	0.51105
CDC27	chr17	47117696	47189312	0.438977	0.023
CDC34	chr19	531732	542087	0.0435066	0.82885
CDC37	chr19	10391132	10403595	0.197961	0.30835
CDC37L1	chr9	4679552	4708398	0.494511	0.08325
CDC37L1-AS1	chr9	4676600	4679480	-0.160844	0.7191
CDC40	chr6	110180420	110232219	0.204233	0.43305
CDC42	chr1	22052626	22092943	0.196381	0.31675
CDC42EP1	chr22	37560463	37569403	-0.0832095	0.7594
CDC42EP2	chr11	65314817	65322429	-0.18608	0.421
CDC42EP3	chr2	37641881	37672535	0.304248	0.153
CDC42EP4	chr17	73283623	73312004	0.548633	0.01005
CDC42SE1	chr1	151047782	151059649	0.875822	0.0001
CDC45	chr22	19479825	19520612	-0.0969732	0.68875
CDC5L	chr6	44387513	44450424	-0.602849	0.0082
CDC6	chr17	40287893	40303161	-0.233159	0.2522
CDC73	chr1	193121957	193254812	-0.0440082	0.837
CDCA2	chr8	25458996	25507909	-0.401259	0.0802
CDCA3	chr12	6840853	6852066	0.164503	0.4362
CDCA4	chr14	105009572	105021088	0.0284307	0.89485
CDCA5	chr11	65077454	65084143	-0.279902	0.1874
CDCA7	chr2	173354832	173368990	0.173272	0.4193
CDCA7L	chr7	21543214	21945924	0.163332	0.4666
CDCA8	chr1	37692400	37709719	0.0038469	0.98635
CDCP1	chr3	45082273	45146422	0.0587807	0.77295
CDH2	chr18	27950962	28177446	0.203874	0.3035
CDH23	chr10	71396933	71815947	-1.20959	0.0001
CDH4	chr20_KI270869v1_alt	8602	54269	-0.967303	0.0002
CDIP1	chr16_KI270855v1_alt	212998	216989	-0.154916	0.61255
CDIPT	chr16	29858355	29863288	0.249887	0.2034
CDK1	chr10	60778330	60794852	0.741064	0.0002
CDK10	chr16	89686667	89701713	0.356214	0.1117
CDK11B	chr1	1635225	1659097	-0.273475	0.30535
CDK12	chr17	39461510	39534565	0.0326752	0.87875
CDK16	chrX	47218128	47229995	-0.246001	0.21805
CDK17	chr12	96278260	96400588	0.910395	0.0006
CDK19	chr6	110609977	110895712	-0.0303357	0.94095
CDK2	chr12	55966768	55972789	0.506741	0.01035
CDK2AP1	chr12	123260969	123272316	-0.150129	0.4436
CDK2AP2	chr11	67506489	67508728	-0.137887	0.4855
CDK4	chr12	57745000	57752447	0.767959	0.00025
CDK5	chr7	151053811	151057965	0.700656	0.00155
CDK5RAP1	chr20	33358838	33401569	0.110103	0.60215
CDK5RAP2	chr9	120388868	120580170	0.395603	0.05555
CDK5RAP3	chr17	47970527	47981786	0.0169116	0.93905
CDK6	chr7	92604920	92917187	-0.717234	0.0009
CDK7	chr5_GL339449v2_alt	17974	60596	-0.10862	0.64975
CDK9	chr9	127786025	127790773	-0.897633	0.00345
CDKAL1	chr6	20534456	21232403	-0.553106	0.071
CDKN1A	chr6	36676459	36687339	0.215291	0.2778
CDKN2C	chr1	50968694	50974637	0.338143	0.1931
CDKN2D	chr19	10566461	10568979	-0.121749	0.5996
CDKN3	chr14	54396954	54420216	1.02108	0.0001
CDPF1	chr22	46244012	46250296	-0.491383	0.07945
CDR2L	chr17	74987631	75005797	0.542845	0.00665
CDRT4	chr17	15436014	15563631	-0.139507	0.7152
CDS2	chr20	5126760	5197887	0.452026	0.0237
CDT1	chr16	88803777	88809258	0.177587	0.39405
CDV3	chr3	133573589	133590274	-0.149184	0.43865
CDYL	chr6	4706158	4955544	-0.284731	0.1691
CEACAM8	chr19	42397127	42652355	-0.901504	0.1016
CEBPA	chr19	33299933	33302564	0.130043	0.5522
CEBPB	chr20	50184602	50192691	0.496342	0.00985
CEBPG	chr19	33373668	33382686	0.110301	0.6121
CEBPZ	chr2	37196491	37231597	0.568109	0.21735
CEBPZOS	chr2	37196491	37231597	0.0955706	0.7056
CECR5-AS1	chr22	17137519	17165445	0.471035	0.87285
CELF1	chr11	47465936	47553240	-0.316049	0.11535
CELSR3-AS1	chr3	48663767	48669170	-1.19839	0.1281
CEMP1	chr16	2520361	2531408	0.239162	0.4693
CENPB	chr20	3783850	3786690	0.447295	0.0225
CENPBD1	chr16	89969774	90000787	-0.313411	0.286
CENPBD1P1	chr19	58575398	58584395	-0.197079	0.3505
CENPF	chr1	214603188	214664571	0.202656	0.3056
CENPH	chr5	69189547	69210357	0.13563	0.52695
CENPJ	chr13	24882273	24922889	-0.362362	0.1624
CENPK	chr5	65517765	65563168	-0.421238	0.1421
CENPM	chr22	41938720	41947164	-0.00253979	0.99115
CENPN	chr16	80975801	81033104	0.299333	0.3786
CENPO	chr2	24790266	24919186	0.200396	0.6654
CENPU	chr4	184649612	184734132	-0.109469	0.64625
CENPW	chr6	126339788	126483320	0.732324	0.00095
CEP104	chr1	3812080	3857233	-0.567279	0.0282
CEP112	chr17	65635539	66192131	1.47185	0.00015
CEP120	chr5	123344884	123423592	-0.0455888	0.8263
CEP126	chr11	101890673	102001065	-0.941721	0.0004
CEP131	chr17	81189592	81222951	-0.318341	0.2193
CEP135	chr4	55948807	56033363	-0.428857	0.10565
CEP164	chr11	117321777	117413266	-0.474138	0.0479
CEP170B	chr14	104865312	104896770	0.119781	0.5617
CEP19	chr3	196706276	196712294	-0.69522	0.0392
CEP350	chr1	179954772	180114880	-0.731963	0.0003
CEP41	chr7	130393770	130441210	-0.159834	0.46825
CEP44	chr4	174236658	174333380	-0.0727508	0.80535
CEP55	chr10	93496611	93529092	0.399593	0.0741
CEP57	chr11	95790460	95832693	0.606301	0.02595
CEP63	chr3	134477703	134575013	-0.878106	0.0308
CEP68	chr2	65056360	65130301	-0.458459	0.5962
CEP70	chr3	138494338	138594383	-0.177855	0.5278
CEP85	chr1	26234152	26279038	-0.0278503	0.92485
CEP89	chr19	32878997	32972029	-0.110444	0.661
CEP95	chr17	64507039	64537944	0.387011	0.1365
CEP97	chr3	101724592	101770562	-0.224229	0.3411
CERCAM	chr9	128340559	128662136	0.201493	0.88615
CERK	chr22	46684409	46738255	-0.272476	0.2178
CERS2	chr1	150965172	150975003	-0.22579	0.2605
CERS5	chr12	50129305	50167533	-0.127082	0.5438
CERS6-AS1	chr2	168456248	168786429	0.288852	0.3185
CES1	chr16_GL383556v1_alt	26724	57068	-0.454726	0.0673
CES2	chr16	66934443	66945091	-0.662154	0.0009
CETN3	chr5	90393334	90409786	-0.475286	0.0135
CFAP20	chr16	58113592	58129392	0.600869	0.00485
CFAP36	chr2	55519594	55545080	-0.545423	0.0096
CFAP97	chr4	185159661	185204028	0.302939	0.16475
CFB	chr6_GL000256v2_alt	3247132	3253273	0.610978	0.0089
CFD	chr19_KI270868v1_alt	38544	42489	0.588509	0.0057
CFDP1	chr16	75293709	75433489	0.338322	0.11335
CFH	chr1	196651877	196747504	0.457124	0.12605
CFL1	chr11	65854813	65858333	-0.225947	0.25135
CFL2	chr14	34710381	34714823	-0.136347	0.51185
CFLAR	chr2	201116103	201172688	-0.254222	0.2922
CGGBP1	chr3	88051949	88157965	0.309653	0.28645
CGREF1	chr2	27086742	27119127	0.119706	0.74955
CGRRF1	chr14	54509868	54538616	0.609157	0.0579
CH17-340M24.3	chrX	154424379	154428479	-1.05245	0.00085
CHAC1	chr15	40953437	40956519	-0.412928	0.3049
CHAC2	chr2	53669979	53860033	-0.360175	0.7155
CHAF1B	chr21	36385390	36416827	-0.505611	0.03625
CHCHD1	chr10	73782049	73783648	0.503346	0.0119
CHCHD10	chr22_KI270879v1_alt	447	4334	0.0410545	0.83365
CHCHD2	chr7	56101572	56106494	-0.494757	0.0511
CHCHD4	chr3	14112076	14124871	0.065075	0.74865
CHCHD5	chr2	112584436	112589040	-0.529328	0.02175
CHCHD6	chr3	126704219	126960420	-0.0593695	0.82975
CHCHD7	chr8	56211755	56218617	0.1118	0.62385
CHD1	chr5	98855203	98926534	0.333903	0.16325
CHD1L	chr1	147242640	147295766	-0.053805	0.78565
CHD2	chr15	92900320	93028007	0.277348	0.2467
CHD3	chr17	7884804	7912757	-0.265777	0.16605
CHD4	chr12	6570081	6607433	-0.53335	0.0065
CHD6	chr20	41402102	41618494	-0.704506	0.0012
CHD8	chr14	21385193	21437298	-0.319483	0.14
CHDH	chr3	53816296	53846393	-0.187227	0.4568
CHEK1	chr11	125625135	125680898	-0.0875849	0.6947
CHFR	chr12	132840351	132887618	0.537066	0.0372
CHIC2	chr4	54009790	54064648	0.300839	0.46495
CHID1	chr11	867858	915058	-0.37448	0.0555
CHKB-AS1	chr22	50583025	50595281	0.321165	0.39525
CHM	chrX	85861179	86047562	0.782117	0.00285
CHMP1A	chr16	89644430	89670458	-0.156596	0.43595
CHMP1B	chr18	11689014	11908797	0.37253	0.18535
CHMP2A	chr19	58551565	58555124	0.00953845	0.9598
CHMP2B	chr3	87227262	87255548	0.60629	0.0014
CHMP3	chr2	86503429	86778041	0.151261	0.4765
CHMP4A	chr14	24209580	24213830	-0.140028	0.49345
CHMP4B	chr20	33811303	33854367	0.681284	0.00055
CHMP4C	chr8	81732452	81759513	0.933199	0.0008
CHMP6	chr17	80991840	81000133	0.161627	0.535
CHMP7	chr8	23243636	23261999	-0.287842	0.17625
CHN1	chr2	174799313	175005379	-0.272958	0.3899
CHORDC1	chr11	90200429	90223364	-0.212406	0.33295
CHP1	chr15	41231238	41281885	0.779913	0.0001
CHPF	chr2	219538946	219550596	-0.443942	0.04125
CHPF2	chr7	151232488	151238827	0.332464	0.1297
CHPT1	chr12	101697638	101739472	0.222068	0.2917
CHRAC1	chr8	140511297	140517153	-0.621427	0.0033
CHRNA5	chr15	78565519	78621295	-0.0681631	0.7719
CHRNB1	chr17	7445086	7457613	-0.00606241	0.9859
CHST10	chr2	100391859	100417668	-0.360212	0.1022
CHST11	chr12	104456913	104762014	-0.066161	0.7501
CHST12	chr7	2403559	2434581	-0.456055	0.03245
CHST14	chr15	40470960	40473158	0.631011	0.01455
CHST15	chr10	124007665	124093607	0.382597	0.0904
CHST5	chr16	75528529	75535170	-0.521305	0.03865
CHST7	chrX	46573686	46598496	0.0114889	0.96775
CHSY1	chr15	101175722	101251932	-0.306344	0.18705
CHTF18	chr16	788621	800733	-0.0489838	0.8521
CHTF8	chr16	69105563	69132590	-0.439039	0.02405
CHTOP	chr1	153618799	153646306	0.261375	0.5616
CHURC1	chr14	64914360	65102695	0.135929	0.85795
CHURC1-FNTB	chr14	64914360	65102695	1.35407	0.15185
CIAO1	chr2	96266145	96274162	-0.0681773	0.73005
CIAPIN1	chr16	57428168	57461275	-0.605263	0.0119
CIB1	chr15	90230244	90272211	-0.345293	0.12475
CIB2	chr15	78104605	78131535	-0.507545	0.0327
CIDECP	chr3	10017552	10026136	1.08639	0.02175
CINP	chr14	102348281	102362916	-0.0329777	0.88585
CIPC	chr14	77098234	77117287	-0.551213	0.02555
CIR1	chr2	174348149	174395715	0.225274	0.29115
CIRBP	chr19	1267470	1274809	0.420889	0.0549
CIRH1A	chr16_GL383557v1_alt	60801	86649	-0.321666	0.13085
CISD1	chr10	58269101	58289259	0.0512344	0.8007
CISD2	chr4	102868977	103019739	0.124343	0.5404
CISD3	chr17_KI270857v1_alt	2765575	2783624	0.0122487	0.9725
CIT	chr12	119685789	119877291	0.086241	0.70935
CITED1	chrX	72301637	72307187	-0.627246	0.1416
CITED4	chr1	40861055	40862346	-0.439216	0.0481
CIZ1	chr9	128166064	128255248	-0.132433	0.7237
CKAP2	chr13	52455359	52476631	-0.136515	0.5901
CKAP2L	chr2	112736350	112764677	0.166021	0.4537
CKAP4	chr12	106237880	106247935	-0.609417	0.0017
CKAP5	chr11	46743533	46846308	0.119687	0.58085
CKB	chr14	103519657	103522859	-0.462469	0.03485
CKLF	chr16	66552562	66579135	0.592845	0.00245
CKS1B	chr1	154974641	154979249	0.169156	0.4017
CKS2	chr9	89311194	89316703	-0.183026	0.36795
CLASP1	chr2	121337775	121649476	0.88685	0.0003
CLASRP	chr19	45039039	45070956	0.279145	0.1914
CLCC1	chr1	108876980	108963499	0.253417	0.25085
CLCF1	chr11	67317838	67391687	0.0645802	0.93665
CLCN7	chr16	1444932	1475084	0.0183562	0.93595
CLDN1	chr3	190305700	190322446	-0.00125504	0.9971
CLDN15	chr7	101232091	101238820	0.844647	0.02185
CLDN3	chr7	73768996	73770270	-0.0124196	0.9812
CLDN4	chr7	73830862	73832693	0.146291	0.62355
CLDND1	chr3	98515472	98523066	1.27947	0.00015
CLDND2	chr19	51367097	51369003	0.23384	0.42765
CLEC11A	chr19	50723347	50725724	-0.542921	0.01275
CLEC2B	chr12	9852368	9869859	-0.103255	0.76205
CLIC1	chr6_GL000256v2_alt	3029876	3036620	0.41411	0.0336
CLINT1	chr5	157785742	157859175	0.3925	0.0876
CLIP1	chr12	122271433	122422569	-0.146805	0.488
CLIP2	chr7	74289474	74405943	-0.267606	0.21645
CLIP4	chr2	29097675	29183813	0.501391	0.0277
CLK1	chr2	200853008	200864744	0.486147	0.0551
CLK2	chr1_GL383519v1_alt	67890	78552	-0.0782811	0.7982
CLK3	chr15	74608371	74630201	-0.456138	0.0655
CLK4	chr5	178602663	178627053	-0.142989	0.6149
CLMN	chr14	95181938	95319908	-0.225386	0.28405
CLMP	chr11	123072324	123195299	-0.13315	0.6805
CLN3	chr16	28466652	28492302	-0.193799	0.33545
CLN5	chr13	76991923	77002517	0.482626	0.06685
CLN6	chr15	68206991	68229742	-0.29066	0.15245
CLN8	chr8_KI270926v1_alt	176361	199228	0.298636	0.1857
CLNS1A	chr11	77616150	77637806	0.59727	0.0017
CLP1	chr11	57657743	57661865	1.31629	0.0002
CLPB	chr11	72292425	72434684	-0.945199	0.0075
CLPP	chr19	6361451	6368904	-0.137536	0.48515
CLPSL2	chr6	35776593	35779552	0.654713	0.30945
CLPTM1	chr19	44954584	44993346	0.174217	0.41825
CLPTM1L	chr5_KI270791v1_alt	169121	195710	0.554424	0.00485
CLPX	chr15	65150445	65185225	0.286011	0.2575
CLSTN1	chr1	9651731	9824526	0.295876	0.2811
CLTA	chr9	36190855	36212062	-0.343285	0.08455
CLTB	chr5	176392454	176416569	-0.284188	0.1675
CLTC	chr17	59619688	59696956	0.0267132	0.8969
CLU	chr8	27596916	27614811	0.0407114	0.83175
CLUAP1	chr16	3500944	3577404	-0.383417	0.09035
CLUH	chr17	2689385	2711633	0.213127	0.269
CLYBL	chr13	99606663	99957165	0.498802	0.20675
CMAS	chr12	22046175	22065672	0.554233	0.0068
CMBL	chr5	10277594	10308056	0.174974	0.50185
CMC1	chr3	28241632	28319772	0.995515	0.00095
CMC2	chr16	80975801	81033104	0.43454	0.25005
CMC4	chrX	155061624	155071272	0.729039	0.0158
CMPK1	chr1	47333796	47378839	0.245819	0.22485
CMSS1	chr3	99816631	100178632	-0.313569	0.11305
CMTM3	chr16	66604031	66613893	-0.397603	0.04725
CMTM4	chr16	66614749	66696707	0.547262	0.01785
CMTM6	chr3	32481311	32502911	0.12727	0.506
CMTM7	chr3	32391670	32454841	-0.040576	0.84345
CMTM8	chr3	32238678	32370321	0.534307	0.03355
CMTR1	chr6	37433130	37481508	0.509921	0.05555
CMTR2	chr16	71282299	71289606	-0.119249	0.6447
CNBD2	chr20	35968580	36030700	-1.03036	0.001
CNBP	chr3	129167814	129183967	-0.00590922	0.97535
CNDP2	chr18	74496264	74523454	0.139149	0.5086
CNEP1R1	chr16	50025205	50037088	-0.952872	0.0073
CNFN	chr19	42387018	42390292	-0.12913	0.60765
CNIH1	chr14	54426928	54441430	-0.0306663	0.87965
CNN3	chr1	94896948	94927223	0.0755069	0.70975
CNNM1	chr10	99329098	99394331	-0.417694	0.09865
CNNM3	chr2	96816253	96835384	-0.311312	0.16865
CNOT1	chr16	58515478	58629886	0.323981	0.10285
CNOT10	chr3	32685144	32773875	-0.169325	0.4864
CNOT11	chr2	101252882	101270316	-0.0598261	0.7564
CNOT2	chr12	70222190	70354993	0.318316	0.13105
CNOT7	chr8	17229230	17246878	0.00886921	0.96415
CNOT8	chr5	154858248	154876792	0.670612	0.0023
CNP	chr17	41966740	42038026	0.522583	0.17525
CNPY2	chr12	56310428	56334053	-0.0459036	0.8246
CNPY3	chr6	42929121	42939270	-0.345549	0.15425
CNPY4	chr7	100092727	100125505	-0.378792	0.60245
CNTLN	chr9	17134990	17503923	-0.271879	0.29955
CNTN1	chr12	40692441	41072411	0.0586307	0.76805
CNTROB	chr17	7932123	7949919	-0.0922267	0.71495
COA3	chr17	42797617	42798725	-0.185848	0.34505
COA5	chr2	98599322	98608518	0.340232	0.1309
COA6	chr1	234372806	234384049	0.715734	0.00795
COA7	chr1	52686341	52698366	-0.635326	0.01085
COASY	chr17	42562073	42566281	-0.340419	0.0842
COCH	chr14	30874534	30890616	0.183576	0.4766
COG2	chr1	230642455	230693985	-0.185805	0.49355
COG4	chr16	70480568	70523554	-0.781468	0.00025
COG7	chr16	23388492	23453191	-0.397155	0.16685
COIL	chr17	56938199	56961050	1.01406	0.00015
COL18A1	chr21	45405136	45513720	-0.419784	0.03305
COL27A1	chr9	114155544	114312516	-0.635015	0.00295
COL4A1	chr13	110148957	110307157	0.743771	0.00245
COL4A2	chr13	110307283	110513026	-0.169964	0.41205
COL4A3BP	chr5	75371102	75599821	0.156532	0.55855
COL5A1	chr9	134641804	134872618	0.00987779	0.9628
COL5A2	chr2	189031914	189179879	0.626964	0.0015
COL6A1	chr21	45981748	46005049	0.162508	0.5102
COL7A1	chr3	48564072	48595160	-0.330516	0.0993
COLGALT1	chr19	17555701	17583156	0.754652	0.0002
COMMD1	chr2	61905667	62136070	-0.199428	0.35985
COMMD10	chr5	116084975	116293290	0.290679	0.1585
COMMD2	chr3	149738469	149752499	0.212448	0.3538
COMMD3	chr10	22316382	22331485	0.325981	0.18515
COMMD3-BMI1	chr10	22316382	22331485	0.203145	0.54175
COMMD4	chr15	75335995	75341927	0.224406	0.2681
COMMD5	chr8	144850165	144853578	0.316615	0.13025
COMMD6	chr13	75525213	75549439	0.778709	0.00015
COMMD7	chr20	32702690	32744008	-0.68722	0.0003
COMMD8	chr4	47450793	47463659	-0.297681	0.28925
COMMD9	chr11	36272291	36289449	0.091187	0.6646
COMTD1	chr10	75233970	75236012	0.0667569	0.7394
COPA	chr1	160288586	160358952	0.021653	0.9188
COPB2	chr3	139357590	139389680	0.702995	0.0008
COPE	chr19	18899513	18919390	0.0983234	0.67935
COPG1	chr3	129249609	129277773	0.120395	0.6469
COPG2	chr7	130486174	130687432	1.08611	0.0032
COPRS	chr17	31851864	31859307	-0.47071	0.01625
COPS2	chr15	49125273	49155657	0.146982	0.50605
COPS3	chr17	17246623	17281303	0.673926	0.00025
COPS4	chr4	83035085	83075818	-0.217914	0.36465
COPS5	chr8	67043079	67062327	0.557943	0.0123
COPS6	chr7	100088959	100092199	-0.240221	0.21725
COPS7A	chr12	6723983	6731875	0.0851352	0.66465
COPS7B	chr2	231781670	231809253	0.645923	0.00745
COPS8	chr2	237085440	237098846	0.146139	0.4907
COPZ1	chr12	54325089	54351851	0.256673	0.1875
COPZ2	chr17	48026166	48037806	0.0624059	0.85535
COQ10A	chr12	56266857	56270966	0.399057	0.1161
COQ10B	chr2	197453506	197475127	0.533196	0.0251
COQ2	chr4	83263823	83284914	-0.438092	0.0279
COQ3	chr6	99369471	99394206	0.0908112	0.7724
COQ4	chr9	128322507	128334072	-0.567942	0.00685
COQ5	chr12	120503278	120529161	0.287863	0.1966
COQ6	chr14	73932991	73963110	1.03385	0.00145
COQ7	chr16	18983933	19080095	-0.474603	0.2284
COQ9	chr16	57428168	57461275	0.0129927	0.96935
CORO1B	chr11	67438046	67443821	0.289254	0.1892
CORO1C	chr12	108645110	108731550	0.665706	0.001
CORO2A	chr9	98120974	98192674	-0.707399	0.00175
CORO7	chr16_KI270855v1_alt	40614	119284	-0.339321	0.5573
CORT	chr1	10430101	10452003	-0.588466	0.39295
COX11	chr17	54900690	54968703	-0.740008	0.0002
COX14	chr12	50111980	50120457	0.325898	0.08805
COX15	chr10	99659505	99756137	0.0959008	0.71545
COX16	chr14	70325080	70417090	0.0513069	0.81395
COX17	chr3	119669524	119677396	-0.377427	0.04875
COX18	chr4	73054695	73069759	0.72877	0.0015
COX19	chr7	964849	975599	-0.173375	0.4216
COX20	chr1	244835336	244846941	0.461869	0.4038
COX4I1	chr16	85799566	85807001	-0.373717	0.0562
COX5A	chr15	74920275	74938154	-0.187734	0.3411
COX5B	chr2	97646057	97648194	0.405668	0.03885
COX6A1	chr12	120438089	120440742	0.197012	0.30745
COX6B1	chr19	35648222	35658784	0.0181043	0.9269
COX7A2L	chr2	42350504	42361216	-0.0949139	0.6218
COX7B	chrX	77899463	77905384	-0.173397	0.37215
COX7C	chr5	86617966	86620766	0.691096	0.00035
COX8A	chr11	63974606	63976543	0.601373	0.00185
CPA4	chr7	130293133	130324180	-0.635596	0.04815
CPD	chr17	30378923	30469657	0.29038	0.14835
CPEB1	chr15_KI270850v1_alt	332305	416475	-0.350327	0.15165
CPEB4	chr5	173888327	173960991	0.650994	0.0038
CPLX2	chr5	175796606	175884020	0.543547	0.00505
CPM	chr12	68851175	68963240	-0.680826	0.0023
CPNE1	chr20	35626030	35664956	0.101216	0.66935
CPNE2	chr16	57092542	57147966	0.562409	0.01655
CPNE3	chr8	86514426	86561498	0.188126	0.3539
CPNE7	chr16	89575767	89597246	-0.200112	0.39445
CPOX	chr3	98579445	98593611	0.407586	0.07195
CPPED1	chr16	12659798	12803887	0.155501	0.46575
CPS1	chr2	210477681	210679107	0.512547	0.03815
CPSF2	chr14	92121953	92164199	0.0160375	0.9398
CPSF3	chr2	9423536	9473110	-0.2188	0.27075
CPSF3L	chr1	1308613	1324687	-0.038995	0.87455
CPSF4	chr7	99408977	99466201	0.0727715	0.8983
CPSF6	chr12	69239536	69274358	-0.074786	0.70675
CPSF7	chr11	61402647	61429992	-0.465037	0.029
CPT1A	chr11	68754619	68841931	0.345508	0.0779
CPT1B	chr22	50568860	50582999	-0.405495	0.2086
CPT1C	chr19	49691107	49713731	-0.834189	0.00235
CPT2	chr1	53196428	53220639	0.288087	0.5865
CPTP	chr1	1324762	1328896	-0.204159	0.46655
CPVL	chr7	28979966	29146537	0.934903	0.0045
CRABP2	chr1	156699607	156705816	-0.584166	0.15905
CRADD	chr12	93677374	93850755	0.0734793	0.85165
CRAT	chr9	129094793	129110791	-0.143268	0.5026
CRB3	chr19	6464248	6481808	-0.945495	0.0132
CRBN	chr3	3149632	3179717	-0.965535	0.00055
CRCP	chr7	66114817	66154566	0.189107	0.39325
CREB3	chr9	35697336	35749228	-0.344879	0.13085
CREB3L2	chr7	137874978	138002101	0.125825	0.73895
CREB3L4	chr1	153959098	153977975	-0.459496	0.8873
CREBBP	chr16	3725054	3880120	-0.253779	0.2543
CREBL2	chr12	12611832	12645108	0.37208	0.07395
CREBZF	chr11	85657563	85665138	0.379313	0.0728
CREG1	chr1	167541013	167553819	0.340563	0.1312
CRELD2	chr22	49918629	49927540	-0.142579	0.4797
CREM	chr10	35126840	35212958	-0.000120349	0.9995
CRHR1-IT1	chr17_KI270908v1_alt	322452	537950	-0.0931648	0.8201
CRIM1	chr2	36356226	36551135	0.0442257	0.81975
CRIP1	chr14	105486919	105488787	-0.528462	0.00985
CRIP2	chr14	105472937	105480170	-0.430316	0.06565
CRIPAK	chr4	1391551	1395994	-0.0684069	0.80385
CRIPT	chr2	46617171	46630176	0.264541	0.20045
CRK	chr17_KI270862v1_alt	363378	379182	-0.217876	0.27565
CRKL	chr22	20917425	20953749	0.394573	0.0867
CRLS1	chr20	6006092	6040051	-0.0551377	0.78625
CRNDE	chr16	54918862	54929189	-0.402524	0.07055
CRNKL1	chr20	20034360	20360702	0.218113	0.30775
CROCCP2	chr1	16618255	16630906	-0.0697533	0.823
CROCCP3	chr1	16467435	16492701	-0.872278	0.0005
CROT	chr7	87345634	87399796	-0.552624	0.0623
CRTAP	chr3	33113957	33147773	0.267981	0.1664
CRTC2	chr1	153947671	153958656	-0.586045	0.0794
CRY1	chr12	106991364	107093857	-0.0422712	0.8716
CRYBB2P1	chr22	25448086	25461678	0.031859	0.9153
CRYL1	chr13	20403666	20525873	0.0346799	0.88995
CRYZL1	chr21	33589340	33641854	-0.0958759	0.7782
CS	chr12	56271698	56300391	0.683451	0.0009
CSDE1	chr1	114716912	114758050	0.486036	0.0132
CSE1L	chr20	49046245	49096960	0.105106	0.5808
CSF1	chr1	109910610	109930994	-0.935705	0.0001
CSF2RA	chrY	1268799	1309935	0.103946	0.7246
CSGALNACT1	chr8	19404160	19682750	0.0930875	0.6694
CSK	chr15	74782083	74803198	-0.702539	0.0009
CSNK1A1	chr5	149495893	149551552	-0.688191	0.0009
CSNK1E,LOC400927-CSNK1E	chr22	38290690	38398926	-0.638364	0.00155
CSNK1G1	chr15	64165516	64356243	-0.156625	0.47025
CSNK1G2	chr19	1941161	1981337	0.96065	0.0001
CSNK1G3	chr5	123512098	123617044	-0.123323	0.61325
CSNK2A1	chr20	482693	543838	-0.627137	0.0015
CSNK2A2	chr16	58157907	58197878	0.538669	0.01315
CSNK2B	chr6_GL000256v2_alt	2960505	2969354	-0.147034	0.50165
CSPP1	chr8	67064367	67196614	-0.475131	0.0478
CSRNP1	chr3	39141850	39153611	0.312347	0.2333
CSRP1	chr1	201483529	201507259	-0.741078	0.0002
CSRP2	chr12	76858714	76879040	0.826924	0.0029
CSRP2BP	chr20	18137854	18188387	-0.305359	0.22125
CST3	chr20	23627896	23638048	-0.111322	0.5675
CSTF1	chr20	56392370	56404526	0.002969	0.99005
CSTF2	chrX	100820358	100841520	0.209703	0.4133
CSTF2T	chr10	50991150	52314128	0.4917	0.04535
CSTF3	chr11	33084583	33161491	-0.429138	0.11915
CTAGE5	chr14	39265271	39351193	0.310809	0.1181
CTB-178M22.2	chr5	167284837	168264157	0.890017	0.01065
CTBP1	chr4	1210119	1249120	-0.598382	0.0024
CTC1	chr17	8224820	8248095	0.13858	0.53565
CTCF	chr16	67562406	67639185	-0.137377	0.5012
CTDNEP1	chr17	7243586	7251940	0.427884	0.02625
CTDP1	chr18_KI270863v1_alt	122433	160651	0.450221	0.04025
CTDSP1	chr2	218398337	218405941	-0.33083	0.0858
CTDSPL2	chr15	44427380	44527231	-0.568774	0.02485
CTGF	chr6	131948176	131951378	-1.21995	0.00025
CTNNA1	chr5	138753395	138935034	0.598557	0.0024
CTNNAL1	chr9	108942568	109013594	0.273176	0.21425
CTNNB1	chr3	41199450	41240448	-0.440947	0.022
CTNNBIP1	chr1	9848275	9910258	0.521406	0.01975
CTNNBL1	chr20	37693954	37872129	-0.251064	0.2104
CTNND1	chr11	57712522	57819180	-0.466435	0.2432
CTNS	chr17	3636467	3696404	0.392852	0.80655
CTPS1	chr1	40979298	41012565	-0.0501585	0.8006
CTPS2	chrX	16587998	16712979	-0.207189	0.39
CTR9	chr11	10750986	10779755	-0.416705	0.05765
CTRL	chr16	67893271	67931875	0.217763	0.66495
CTSB	chr8	11842524	11868137	0.065031	0.73235
CTSD	chr11	1752751	1763992	-0.374887	0.0742
CTSF	chr11	66563463	66568576	0.589055	0.00815
CTSH	chr15	78921749	78945078	0.0830791	0.7779
CTSZ	chr20	58995186	59007254	-0.137449	0.49565
CTTN	chr11	70398505	70436584	0.593208	0.0021
CTU1	chr19	51097605	51108390	-0.222338	0.43345
CTU2	chr16	88706482	88785220	0.693747	0.03395
CUEDC1	chr17	57861242	57955323	0.283029	0.14535
CUEDC2	chr10	102423244	102432666	0.0242552	0.92175
CUL1	chr7	148698840	148801110	-0.0236155	0.91035
CUL3	chr2	224470149	224585397	-0.0214898	0.91845
CUL4A	chr13	113177538	113265078	-0.134058	0.52615
CUL4B	chrX	120524590	120575829	0.64508	0.00075
CUL5	chr11	108008681	108107761	-0.257839	0.23235
CUTA	chr6_GL000256v2_alt	4865266	4867013	0.21246	0.2874
CUTC	chr10	99659505	99756137	0.333243	0.50275
CUX1	chr7	101815903	102283958	0.428411	0.1225
CWC15	chr11	94962621	94973612	0.324054	0.1251
CWC25	chr17_KI270857v1_alt	2835752	2860669	0.0216883	0.9189
CWC27	chr5	64768917	65018763	0.150901	0.5033
CWF19L1	chr10	100232295	100267681	-0.536874	0.156
CWF19L2	chr11	107326345	107457846	-0.700134	0.0013
CXADR	chr21	17512905	17593579	-0.549682	0.0647
CXCL1	chr4	73869391	73871302	0.563089	0.00465
CXCL16	chr17	4731407	4739928	0.208711	0.4872
CXCL2	chr4	74097036	74099280	-0.0697331	0.75215
CXCL3	chr4	74036590	74038773	0.664177	0.00385
CXCL8	chr4	73740505	73743716	0.587171	0.0067
CXorf38	chrX	40626920	40647567	-0.0338081	0.87745
CXorf40B	chrX	149932196	149938498	0.569016	0.13395
CXorf56	chrX	119538148	119565434	0.306656	0.151
CXXC1	chr18	50282342	50288322	0.162307	0.5071
CXXC5	chr5	139648715	139683095	0.305725	0.29025
CYB561	chr17	63432303	63446361	0.00473932	0.9798
CYB561A3	chr11	61299446	61369503	0.877699	0.31635
CYB561D1	chr1	109494035	109500441	-0.0936125	0.71105
CYB561D2	chr3	50347487	50504244	-0.22653	0.56615
CYB5B	chr16	69424594	69466264	-0.100561	0.60535
CYB5D1	chr17	7856684	7862282	0.199491	0.8122
CYB5D2	chr17	4004444	4263979	0.0489129	0.88575
CYB5R1	chr1	202961872	202967276	-0.206117	0.34585
CYB5R2	chr11	7665094	7674243	-0.333853	0.2139
CYB5R3	chr22	42617839	42649399	-0.440253	0.02725
CYB5R4	chr6	83859650	83960427	-0.340758	0.2769
CYBA	chr16	88643288	88651084	-0.395687	0.0808
CYBRD1	chr2	171522246	171558133	-0.105511	0.68855
CYC1	chr8	144095034	144097527	0.510281	0.0083
CYCS	chr7	25118650	25125361	0.0147968	0.9374
CYFIP1	chr15_KI270848v1_alt	743	77414	-0.0086796	0.97065
CYFIP2	chr5	157266079	157395598	-0.152234	0.52185
CYHR1	chr8	144449931	144465648	-0.317265	0.1194
CYP1B1	chr2	38067602	38076181	0.16563	0.43715
CYP20A1	chr2	203238440	203305840	-0.726007	0.00035
CYP24A1	chr20	54153448	54173977	-0.31608	0.1138
CYP2R1	chr11	14878009	14892205	0.0611274	0.8352
CYP4F11	chr19	15912369	15934866	0.359605	0.21445
CYP4F12	chr19	15673017	15697174	-0.295667	0.3797
CYP4V2	chr4	186191519	186213463	-0.570167	0.02615
CYP51A1	chr7	92112148	92180725	0.0821815	0.6832
CYP8B1	chr3	42872191	42876141	-0.550346	0.0748
CYR61	chr1	85580760	85583965	-0.37699	0.0542
CYSRT1	chr9	137224634	137226311	-0.768805	0.05505
CYTH1	chr17	78674046	78782342	-0.187933	0.34875
CYTH2	chr19	48469207	48482314	0.748921	0.00095
CYTH3	chr7	6161780	6272611	0.0924639	0.67425
D2HGDH	chr2	241734578	241768816	0.0779964	0.73405
DAAM1	chr14	59188662	59371405	0.150935	0.49395
DAB2	chr5	39371673	39425233	0.332788	0.1879
DAB2IP	chr9	121567101	121785530	0.465742	0.0413
DAD1	chr14	22564906	22589237	0.594845	0.00335
DAGLB	chr7	6409115	6448012	0.267742	0.316
DALRD3	chr3	49007203	49023493	0.429178	0.2481
DANCR	chr4	52712453	52714138	0.198911	0.39845
DAND5	chr19	12969617	12974753	-0.770349	0.00885
DAP3	chr1	155689090	155739009	0.396668	0.0429
DAPK1	chr9	87497227	87708634	0.121033	0.56585
DAPK2	chr15	63907035	64046322	-0.687378	0.0398
DAPK3	chr19	3958452	3971123	-0.0470999	0.85235
DARS	chr2	135905880	136007542	-0.189092	0.33145
DARS2	chr1	173824658	173858544	0.175549	0.49145
DAXX	chr6_GL000255v2_alt	4512986	4517446	-0.292598	0.14275
DAZAP1	chr19	1407568	1435687	0.186477	0.33675
DAZAP2	chr12	51238723	51270418	-0.136408	0.4864
DBF4	chr7	87834498	87909541	-0.321817	0.2994
DBI	chr2	119366923	119372551	0.763123	0.0002
DBN1	chr5	177456612	177473693	0.198704	0.3336
DBNDD1	chr16	90004864	90047783	0.126796	0.6477
DBNDD2	chr20	45361936	45410610	1.90456	0.17235
DBNL	chr7	44044639	44061716	0.0497261	0.80505
DBP	chr19	48630559	48637550	-0.408076	0.1083
DBR1	chr3	138160987	138174949	-0.842617	0.0006
DCAF10	chr9	37800553	37867668	-0.55365	0.00825
DCAF11	chr14	24114696	24125242	0.298864	0.1268
DCAF12	chr9	34086382	34126773	-0.170718	0.4172
DCAF13	chr8	103398637	103443452	-0.112553	0.6478
DCAF16	chr4	17800654	17810758	0.577768	0.01825
DCAF4	chr14	72926331	72959649	0.239201	0.2996
DCAF6	chr1	167916674	168075843	0.685787	0.00985
DCAF8	chr1	160215714	160262560	-0.233643	0.2639
DCAKD	chr17	45023337	45061109	-0.588838	0.0133
DCBLD2	chr3	98795969	98901689	0.073279	0.704
DCK	chr4	70993547	71030912	-0.418581	0.17885
DCLRE1C	chr10	14904610	14954432	-0.252077	0.2949
DCP1A	chr3	53283424	53347627	0.136893	0.5728
DCP1B	chr12	1946047	2004511	-0.985234	0.00265
DCPS	chr11	126303751	126355587	0.419662	0.0514
DCTN1	chr2	74361153	74393881	-0.515151	0.01015
DCTN2	chr12	57522875	57547331	-0.396715	0.055
DCTN3	chr9	34613544	34620523	-0.17188	0.3924
DCTN4	chr5	150708746	150759095	-0.298858	0.15865
DCTN5	chr16	23641365	23673747	-0.314486	0.12895
DCTN6	chr8	30156296	30183639	0.405172	0.0888
DCTPP1	chr16	30423697	30430052	0.404737	0.04255
DCUN1D4	chr4	51842999	51916837	0.151304	0.5185
DCUN1D5	chr11	103050683	103092215	0.366175	0.0699
DCXR	chr17	82035880	82037697	-0.707083	0.00095
DDA1	chr19	17309527	17334829	0.278945	0.1848
DDAH1	chr1	85318484	85578363	0.186248	0.4441
DDAH2	chr6_GL000256v2_alt	3026332	3029561	-0.673212	0.00065
DDB1	chr11	61299446	61369503	0.121171	0.56885
DDB2	chr11	47214941	47239218	-0.143445	0.4743
DDHD2	chr8	38231490	38262769	0.338308	0.15495
DDIAS	chr11	82901694	82934657	-0.101539	0.73355
DDIT3	chr12	57487952	57520517	-0.308342	0.4875
DDOST	chr1	20633454	20661544	0.316593	0.20735
DDRGK1	chr20	3190365	3204649	-0.0816651	0.6725
DDT	chr22_KI270879v1_alt	267287	268218	1.3173	0.0212
DDX1	chr2	15591620	15631111	0.048903	0.8084
DDX10	chr11	108665024	108940930	-0.295729	0.18545
DDX11	chr12	31020762	31104791	-0.696059	0.0027
DDX17	chr22	38468061	38506340	0.744712	0.0002
DDX18	chr2	117814678	117832377	0.532352	0.00725
DDX19A	chr16	70346920	70373378	0.0972513	0.66545
DDX19B	chr16	70289766	70346747	-0.438167	0.04515
DDX21	chr10	68956122	68985069	0.638737	0.00085
DDX23	chr12	48829755	48852174	0.276766	0.16585
DDX24	chr14_KI270847v1_alt	1165483	1195774	-0.246563	0.2184
DDX27	chr20	49219294	49244077	-0.377154	0.04745
DDX28	chr16	68021273	68079323	0.809473	0.00075
DDX39B	chr6_GL000256v2_alt	2828245	2846132	-0.336318	0.11725
DDX3X	chrX	41333307	41364472	0.49649	0.0144
DDX3Y	chrY	12904107	12920478	0.815052	0.0008
DDX41	chr5	177511576	177516966	0.0879871	0.68245
DDX42	chr17	63774188	63819317	-0.200551	0.3298
DDX46	chr5	134758733	134831136	-0.389926	0.0473
DDX5	chr17	64498255	64506366	0.240634	0.20925
DDX51	chr12	132136594	132144335	-0.312013	0.14815
DDX52	chr17_KI270857v1_alt	1848854	1882558	0.310256	0.1227
DDX54	chr12	113149857	113185479	-0.170228	0.3861
DDX55	chr12	123602124	123620935	0.151625	0.4706
DDX56	chr7	44565416	44574538	0.305372	0.1513
DDX58	chr9	32455301	32526324	0.0706436	0.7493
DDX6	chr11	118747763	118791263	-0.0078901	0.9666
DDX60L	chr4	168356734	168480514	-0.576337	0.031
DEAF1	chr11_KI270832v1_alt	176099	206711	0.635915	0.0145
DECR2	chr16_KI270854v1_alt	1003	11633	-0.572526	0.0177
DEDD	chr1	161100555	161132688	0.0879847	0.82195
DEDD2	chr19	42198592	42220152	0.21884	0.2751
DEGS1	chr1	224183207	224193440	0.218574	0.35205
DEK	chr6	18224168	18264568	-0.319789	0.10635
DENND1A	chr9	123356166	123930138	-0.584834	0.0137
DENND4C	chr9	19230764	19374268	-0.528632	0.00955
DENND5A	chr11	9138825	9265326	0.615536	0.01465
DENND5B	chr12	31382222	31615351	-0.672261	0.00105
DENND6A	chr3	57625453	57693089	0.254059	0.2827
DEPDC1	chr1	68474151	68538627	0.0684008	0.7751
DEPDC1B	chr5	60596911	60700166	-0.0110025	0.9632
DERL1	chr8	123013163	123042423	0.195952	0.3065
DERL2	chr17	5471250	5486230	0.196148	0.35275
DESI1	chr22	41598027	41621057	-0.143264	0.48705
DFFA	chr1	10460545	10472556	-0.50569	0.01455
DFFB	chr1	3857266	3885429	0.584148	0.0238
DFNA5	chr7	24698354	24758020	0.540753	0.0404
DGAT1	chr8	144291587	144326919	-0.196793	0.41775
DGCR2	chr22	19036281	19122454	0.565509	0.0048
DGCR6L	chr22	20314237	20320105	-0.339313	0.1547
DGCR8	chr22	20080231	20127357	-0.386107	0.5675
DGKA	chr12	55931161	55954023	-1.0539	0.001
DGKD	chr2	233354506	233472097	0.648239	0.0032
DGKQ	chr4	958883	973560	0.583262	0.0197
DGKZ	chr11	46332904	46380554	-0.25893	0.22455
DGUOK	chr2	73926825	73981439	-0.528886	0.0082
DGUOK-AS1	chr2	73926825	73981439	1.97822	0.295
DHCR24	chr1	54849626	54887248	0.0269231	0.89115
DHDDS	chr1	26432281	26471304	0.379203	0.1201
DHFR	chr5	80626225	80876815	-0.49072	0.3398
DHODH	chr16	72008743	72025417	0.366526	0.1326
DHPS	chr19	12666803	12681887	0.209229	0.7506
DHRS1	chr14	24290597	24299833	0.650392	0.0011
DHRS12	chr13	51767992	51804162	0.350788	0.26305
DHRS13	chr17	28897780	28903071	-0.667295	0.0114
DHRS2	chr14	23636363	23645639	-0.690569	0.00675
DHRS3	chr1	12567909	12617731	-0.253829	0.19225
DHRS4	chr14	23938730	23969281	-0.520141	0.1749
DHRS4-AS1	chr14	23938730	23969281	-0.0765959	0.7821
DHRS4L1	chr14	24007008	24051377	-0.280792	0.5352
DHRS4L2	chr14	23969873	24006408	-0.711156	0.00385
DHRS7B	chr17	21126927	21191972	0.901776	0.00065
DHRSX	chrY	2219513	2500974	0.629699	0.07545
DHX15	chr4	24527464	24584561	0.0194725	0.924
DHX16	chr6_GL000256v2_alt	1947797	1973836	-0.266898	0.30355
DHX29	chr5	55256244	55307693	0.0984267	0.64545
DHX30	chr3	47802908	47850196	0.168682	0.4528
DHX32	chr10	125823534	125881315	-0.32642	0.2437
DHX34	chr19	47349280	47382704	-0.0304697	0.911
DHX36	chr3_KI270777v1_alt	1178	6375	0.109203	0.63675
DHX37	chr12	124946823	124989121	-0.199894	0.3478
DHX38	chr16	72084856	72112912	0.76909	0.0006
DHX57	chr2	38797730	38875879	-0.116025	0.5989
DHX8	chr17	43483916	43526796	0.477407	0.03205
DHX9	chr1	182839303	182887982	0.729456	0.00015
DIABLO	chr12	122207661	122228792	-0.0064248	0.9746
DIAPH1	chr5	141515020	141619055	0.577775	0.0032
DIAPH2	chrX	96684662	97600598	-0.32709	0.21945
DIAPH3	chr13	59665588	60163985	-0.556983	0.08025
DIEXF	chr1	209827966	209857565	-0.0164233	0.94125
DIMT1	chr5	62388523	62403901	0.120594	0.55645
DIO2	chr14	80197524	80455467	-0.275413	0.2741
DIP2A	chr21	46458948	46570013	-0.17174	0.50345
DIP2C	chr10	274189	689668	-0.675107	0.0021
DIRAS3	chr1	67701465	68232601	0.569455	0.45855
DIRC2	chr3	122795053	122881139	0.393402	0.1566
DIS3	chr13	72708356	73016453	0.0978086	0.7104
DIS3L2	chr2	231961582	232343968	0.403822	0.11355
DIXDC1	chr11	111927143	112022650	0.21864	0.377
DKC1	chrX	154762741	154777689	-0.459918	0.01695
DLAT	chr11	112024813	112074171	-0.172387	0.43515
DLD	chr7	107891106	107921198	0.521285	0.0094
DLEU1	chr13	49982551	50528643	-0.493741	0.3709
DLEU2	chr13	49982551	50528643	-0.910491	0.1159
DLEU2L	chr1	63523300	63572693	-0.680632	0.06815
DLG4	chr17	7189890	7225267	-0.173057	0.5466
DLG5	chr10_KI270825v1_alt	29482	165282	0.428178	0.0383
DLG5-AS1	chr10_KI270825v1_alt	165503	168517	-1.25782	0.00045
DLGAP1-AS1	chr18	3496031	4455266	-0.204428	0.51425
DLGAP1-AS2	chr18	3496031	4455266	-0.376252	0.4924
DLGAP4	chr20	36306322	36573275	-0.052483	0.80995
DLGAP5	chr14	55148115	55191678	-0.845306	0.00015
DLL3	chr19	39498916	39508481	-0.615275	0.002
DLX4	chr17	49969197	49974959	0.618698	0.07075
DMC1	chr22	38518948	38570196	0.507093	0.1139
DMKN	chr19	35497216	35513658	0.481519	0.09845
DMWD	chr19	45783005	45792802	-0.370768	0.13805
DNA2	chr10	68414063	68472121	0.0968169	0.72195
DNAAF2	chr14	49625173	49635230	0.487091	0.0964
DNAAF5	chr7	549196	786479	-0.401294	0.0549
DNAH14	chr1	224929653	225399294	0.557984	0.0487
DNAJA2	chr16	46955361	46973714	0.0942288	0.6592
DNAJA3	chr16_KI270855v1_alt	128127	159097	0.608564	0.00575
DNAJB1	chr19	14514763	14518559	0.450538	0.02035
DNAJB11	chr3	186570675	186585800	-0.313235	0.1108
DNAJB12	chr10	72332829	72355149	0.010411	0.9624
DNAJB14	chr4	99896249	99946726	0.393918	0.1548
DNAJB2	chr2	219279317	219286900	-0.00122896	0.9963
DNAJB5	chr9	34989640	34998433	0.313345	0.2887
DNAJB6	chr7	157337015	157417439	0.138114	0.4928
DNAJC1	chr10	21756547	22003721	-0.198453	0.35215
DNAJC10	chr2	182716040	182780023	0.431002	0.0396
DNAJC11	chr1	6624864	6701906	0.660863	0.11075
DNAJC12	chr10	67796668	67838179	0.495621	0.03155
DNAJC14	chr12	55818021	55842983	-0.0207067	0.9679
DNAJC16	chr1	15526812	15585110	-0.184066	0.48695
DNAJC18	chr5	139410202	139439525	-0.594301	0.03815
DNAJC19	chr3	180983709	180989774	0.190404	0.4209
DNAJC2	chr7	103297425	103344873	0.101443	0.71285
DNAJC21	chr5	34929592	34958964	-0.171739	0.47935
DNAJC3	chr13	95677138	95794989	0.482425	0.04175
DNAJC30	chr7	73680917	73683451	-0.622001	0.003
DNAJC4	chr11	64230280	64234281	0.138841	0.6733
DNAJC5	chr20	63895101	63936031	-0.0742259	0.70235
DNAJC7	chr17	41966740	42038026	-0.125138	0.63115
DNAJC8	chr1	28200278	28233031	0.26343	0.2086
DNAL1	chr14	73644874	73703728	-0.628125	0.00475
DNASE1	chr16	3652938	3717597	-1.14174	0.3243
DNASE1L1	chrX	154398064	154421724	0.647017	0.7532
DNASE2	chr19	12875210	12881521	0.171001	0.4042
DND1	chr5	140664798	140673586	-0.649855	0.02225
DNER	chr2	229357628	229714570	-0.3059	0.2882
DNLZ	chr9	136361899	136363811	0.205965	0.35575
DNM1L	chr12	32679199	32745650	-0.154629	0.4556
DNM2	chr19	10718052	10831910	0.700076	0.00135
DNMBP	chr10	99875576	100009919	-0.528885	0.0126
DNMT1	chr19	10133345	10195079	0.486346	0.01155
DNMT3B	chr20	32762384	32809356	0.627191	0.01805
DNPEP	chr2	219373457	219387940	0.00473408	0.98225
DNTTIP1	chr20	45791936	45811427	0.609302	0.0113
DNTTIP2	chr1	93869457	93879206	0.01203	0.95505
DOC2A	chr16	29996208	30013596	-0.33528	0.09275
DOCK10	chr2	224765089	225042613	-0.232955	0.3271
DOHH	chr19	3490820	3500940	0.355446	0.1715
DOK1	chr2	74526647	74557551	0.0991138	0.90995
DOK4	chr16	57462638	57486473	0.286602	0.25635
DOLK	chr9	128945529	129007096	0.0450515	0.8979
DOLPP1	chr9	129081103	129090438	-0.432969	0.0346
DONSON	chr21	33577552	33588708	0.334745	0.1685
DPAGT1	chr11	119096502	119102075	0.232801	0.25695
DPCD	chr10	101588331	101609653	-0.763136	0.00065
DPF1	chr19	38211005	38229714	-0.185013	0.53825
DPF2	chr11	65333753	65352980	-0.388334	0.0544
DPH2	chr1	43969980	43973371	-0.0359646	0.86995
DPH3P1	chr20	62817061	62861763	-0.816354	0.14405
DPH6	chr15	35370968	35859001	0.9554	0.00515
DPH7	chr9	137554906	137578935	0.285199	0.17865
DPM1	chr20	50888917	50958523	0.446439	0.28445
DPM2	chr9	127935094	127938484	-0.102459	0.66805
DPM3	chr1	155139890	155140520	0.237237	0.22225
DPP3	chr11	66466326	66509659	1.21097	0.00015
DPP9	chr19	4675230	4723843	-0.535396	0.01435
DPY19L1P1	chr7	32495425	32719168	-0.0200229	0.96185
DPY19L4	chr8	94719874	94793848	-0.246196	0.2492
DPY30	chr2	32023902	32039775	0.231059	0.29365
DPYSL2	chr8	26514192	26658177	0.403973	0.03895
DPYSL4	chr10	132186909	132205776	-0.525026	0.10455
DR1	chr1	93345920	93362591	0.209196	0.36685
DRAM1	chr12	101877326	101923623	0.704143	0.00265
DRAM2	chr1	111117331	111185102	0.819082	0.00545
DRAP1	chr11	65919256	65921577	-0.369403	0.0587
DRG1	chr22	31399552	31434186	-0.0547014	0.787
DRG2	chr17	18087866	18107985	-0.672002	0.00245
DROSHA	chr5	31400494	31532175	0.258226	0.2
DSCC1	chr8	119833940	119855930	0.0805127	0.73105
DSCR3	chr21	37223424	37267532	0.107358	0.68565
DSG2	chr18	31498063	31556911	-0.0849427	0.69315
DSN1	chr20	36751790	36773827	-0.716942	0.0003
DSP	chr6	7541636	7586713	0.0358286	0.85095
DSTN	chr20	17569953	17608007	-0.265674	0.168
DSTNP2	chr12	6884681	6885786	-0.181769	0.51715
DSTYK	chr1	205142502	205211599	-0.0513988	0.8099
DTD2	chr14	31420757	31457474	0.0106783	0.96295
DTL	chr1	211940398	212105006	-0.887323	0.01445
DTNBP1	chr6	15522800	15663058	0.265098	0.2246
DTWD2	chr5	118836073	118988605	-0.802999	0.00345
DTX2	chr7_KI270809v1_alt	1314	5014	-0.0738921	0.7263
DTX3	chr12	57604621	57609804	0.459033	0.08315
DTX3L	chr3	122527910	122575202	-0.563423	0.0087
DTYMK	chr2	241675741	241686968	0.168203	0.38425
DUS1L	chr17	82057871	82065821	0.424535	0.0434
DUS2	chr16	68021273	68079323	0.329702	0.53615
DUS4L	chr7	107168960	107578523	0.0761541	0.8332
DUSP1	chr5	172768089	172771200	-0.340245	0.09355
DUSP12	chr1	161749767	161757164	0.820475	0.0013
DUSP14	chr17_KI270857v1_alt	1729015	1752653	0.239284	0.35125
DUSP18	chr22	30652050	30667890	-0.389818	0.15525
DUSP22	chr6	292056	351355	-0.130532	0.54315
DUSP23	chr1	159780968	159782543	-0.256612	0.2085
DUSP28	chr2	240479421	240564014	-0.46997	0.163
DUSP3	chr17	43766120	43779000	-0.29396	0.13365
DUSP4	chr8	29333061	29350750	-0.0806368	0.6718
[truncated: 6,476 more rows]
