# Supplementary material for: Contribution of miRNAs, tRNAs and tRFs to Aberrant Signaling and Translation Deregulation in Lung Cancer
Source: Cancers (Basel). 2020 Oct 20;12(10):3056. doi: 10.3390/cancers12103056 (PMC7593945; doi:10.3390/cancers12103056)
Supplement: Supplementary file 1 [file cancers-12-03056-s001.zip › cancers-933468-supple-XML/Supplementary Table S6.xlsx]

## Sheet: tRF-3021
Supplementary Table S6. List of most significantly affected genes after transfection of tRF-3021a in A549 cells.
Gene	chr	start	end	log2fold_change	p_value
A1BG	chr19	58346805	58362848	0.0613547	0.908
AAAS	chr12	53307455	53321628	-0.117548	0.81245
AACS	chr12	125065378	125143325	0.450861	0.3545
AAED1	chr9	96641250	96655317	-0.460838	0.43175
AAGAB	chr15	67200674	67527303	0.210892	0.6889
AAK1	chr2	69457994	69643845	0.108875	0.8227
AAMDC	chr11	77821161	77872352	0.318721	0.5029
AAMP	chr2	218264128	218270209	-0.162215	0.72485
AAR2	chr20	36236416	36256941	0.00123881	0.99605
AARS	chr16	70252393	70289509	0.0553633	0.90305
AARS2	chr6	44298725	44313326	0.369913	0.49565
AARSD1	chr17	42950525	42980528	0.231826	0.65855
AASDH	chr4	56338284	56387508	-0.511227	0.4139
AASDHPPT	chr11	106051097	106098692	0.0470743	0.9373
AASS	chr7	122073543	122144290	-0.0611214	0.9101
AATF	chr17_KI270857v1_alt	1185239	1293236	0.28957	0.5392
ABCB6	chr2	219209765	219218990	0.313001	0.5086
ABCB7	chrX	75053171	75156340	-0.032876	0.9488
ABCB8	chr7	151028421	151047782	-0.37592	0.4992
ABCB9	chr12	122920950	122966509	0.0314251	0.9491
ABCC1	chr16_KI270853v1_alt	1607546	1800965	-0.319643	0.5108
ABCC2	chr10	99782597	99852192	-0.0891688	0.8725
ABCC3	chr17	50634856	50691702	0.085492	0.85305
ABCC4	chr13	95019828	95301446	0.0992718	0.84425
ABCC5	chr3	183919935	184017939	0.19872	0.75355
ABCD3	chr1	94418376	94518663	-0.0176039	0.9783
ABCD4	chr14	74285276	74303064	-0.606221	0.30365
ABCE1	chr4	144994574	145129524	-0.478924	0.3759
ABCF1	chr6_GL000256v2_alt	1872149	1892288	0.0789147	0.87095
ABCF2	chr7	151207836	151227374	0.15286	0.7503
ABCF3	chr3	184186074	184194007	-0.0819323	0.87105
ABCG1	chr21	42199688	42297244	0.4476	0.41645
ABCG2	chr4	88090263	88231322	-0.154846	0.7565
ABHD10	chr3	111978875	111993368	-0.163458	0.74215
ABHD11	chr7	73736094	73738867	0.0355999	0.9455
ABHD12	chr20	25248069	25390982	0.364115	0.7008
ABHD14A	chr3	51975025	51989202	0.437768	0.75015
ABHD14B	chr3	51968509	51974630	0.363171	0.43165
ABHD15	chr17	29560670	29567024	-0.29111	0.55735
ABHD16A	chr6_GL000256v2_alt	2986233	3002657	-0.0204586	0.9721
ABHD17A	chr19	1876975	1885519	0.153263	0.7644
ABHD17C	chr15	80695310	80755621	0.0582418	0.89955
ABHD2	chr15	89088149	89202360	-0.341582	0.4544
ABHD3	chr18	21650896	21704805	-0.510643	0.43755
ABHD4	chr14	22598237	22612359	-0.0255279	0.9675
ABHD6	chr3	58237531	58294734	-0.364626	0.52475
ABHD8	chr19	17292130	17303473	0.56154	0.3136
ABI1	chr10	26697665	26861087	-0.0532496	0.9179
ABI2	chr2	203328238	203432173	-0.0308667	0.9467
ABL1	chr9	130713880	130887675	-0.0954369	0.84765
ABL2	chr1	179099326	179229684	0.242406	0.60825
ABLIM1	chr10	114431109	114684655	0.220218	0.6819
ABLIM3	chr5	149141482	149260438	0.114875	0.8378
ABR	chr17_KI270910v1_alt	42764	149117	0.390727	0.45125
ABRACL	chr6	139028681	139043302	0.0671402	0.8872
ABT1	chr6	26596942	26600049	-0.0123328	0.9802
ABTB1	chr3	127672937	127680926	0.723361	0.17655
ABTB2	chr11	34150986	34358008	-0.456861	0.43065
ACAA1	chr3	38039204	38137242	0.595628	0.25455
ACAA2	chr18	49783503	49813881	0.138969	0.79045
ACACA	chr17_KI270857v1_alt	1320991	1645967	0.0895868	0.84905
ACACB	chr12	109139396	109268225	-0.0370801	0.94205
ACAD9	chr3	128879489	128913114	0.468346	0.3489
ACADM	chr1	75724346	75763678	-0.268353	0.63035
ACADS	chr12	120725737	120740008	0.47274	0.3071
ACADSB	chr10	123008912	123058290	-0.03902	0.9353
ACADVL	chr17	7189890	7225267	0.12778	0.86295
ACAT1	chr11	108121530	108148164	-0.593004	0.22285
ACBD3	chr1	226144678	226186722	-0.0961201	0.8407
ACBD4	chr17	45132599	45144176	0.28343	0.6187
ACBD5	chr10	27195213	27242139	-0.338069	0.51525
ACBD6	chr1	180288216	180502887	0.33161	0.5108
ACBD7	chr10	15075474	15088776	0.0736775	0.89945
ACCS	chr11	44066178	44084019	0.105667	0.86595
ACD	chr16	67645126	67660815	0.409593	0.44615
ACER3	chr11	76860872	77026797	0.447565	0.3791
ACIN1	chr14	23058564	23100456	0.234262	0.7973
ACLY	chr17	41866916	41919022	0.132786	0.778
ACO1	chr9	32384602	32450834	0.442505	0.3199
ACOT13	chr6	24667034	24719175	-0.256028	0.7709
ACOT2	chr14	73567619	73575658	-0.336116	0.4957
ACOT7	chr1	6264271	6393766	0.382261	0.4604
ACOT8	chr20	45833830	45857409	0.776241	0.3659
ACOT9	chrX	23703659	23743290	-0.0308969	0.94935
ACOX1	chr17	75941510	76005999	0.471969	0.6121
ACOX3	chr4	8366281	8440725	0.342119	0.5151
ACP1	chr2	264868	278282	-0.133767	0.7877
ACP2	chr11	47239301	47269033	0.25259	0.63365
ACP6	chr1	147647365	147670512	-0.125805	0.8254
ACSF2	chr17	50426157	50474845	0.934139	0.10435
ACSL3	chr2	222861013	222943401	-0.269984	0.5787
ACSL4	chrX	109641334	109733392	-0.0546745	0.91045
ACSL6	chr5	131949973	132012068	0.450694	0.3829
ACSS1	chr20	25006229	25058182	0.039335	0.9418
ACSS2	chr20	34874962	34927966	0.244424	0.6593
ACTA2	chr10	88932683	89015785	0.617544	0.3368
ACTB	chr7	5527147	5530601	-0.0333519	0.9512
ACTG1	chr17	81509970	81512866	0.976167	0.1365
ACTL6A	chr3	179562879	179588405	-0.558666	0.30125
ACTN1	chr14	68874122	68979366	-0.183138	0.69585
ACTN4	chr19	38647626	38744474	0.277874	0.8004
ACTR10	chr14	58200114	58235635	-0.182343	0.68665
ACTR1A	chr10	102479228	102502755	0.314397	0.5006
ACTR1B	chr2	97655938	97664098	0.641004	0.22245
ACTR2	chr2	65227694	65271256	-0.143837	0.74885
ACTR3	chr2	113831182	113961552	-0.454143	0.339
ACTR3B	chr7	152759748	152855379	0.149449	0.78155
ACTR5	chr20	38748453	38772446	-0.390659	0.51965
ACTR6	chr12	100200086	100224424	0.335595	0.51655
ACTR8	chr3	53867065	53882202	0.0998597	0.83785
ACTRT3	chr3	169766922	169769895	0.0804018	0.89295
ACVR1B	chr12	51951666	51997079	-0.14445	0.79005
ACY1	chr3	51975025	51989202	0.495294	0.4098
ACYP1	chr14	75053224	75069483	-0.204632	0.77725
ACYP2	chr2	54115272	54305298	-0.580629	0.3738
ADA	chr20	44619521	44651735	0.230551	0.64475
ADAL	chr15	43327775	43354555	0.00464707	0.99435
ADAM10	chr15	58595203	58749978	0.034633	0.95725
ADAM15	chr1	155033805	155069553	-0.0150806	0.9755
ADAM17	chr2	9489280	9555788	0.266302	0.5612
ADAM9	chr8_KI270822v1_alt	7545	10943	-0.842786	0.09215
ADAMTS15	chr11	130448973	130476644	-0.507156	0.3621
ADAP1	chr7	897899	955407	1.20066	0.0376
ADAR	chr1	154582057	154627980	0.0139164	0.97775
ADAT1	chr16	75598348	75623323	-0.2933	0.5883
ADAT3	chr19	1905371	1926013	0.457384	0.70095
ADCK1	chr14	77800082	77933954	-0.394785	0.51235
ADCK2	chr7	140673152	140695108	0.134911	0.76705
ADCK3	chr1	226940236	226987545	-0.0995864	0.8572
ADCK4	chr19	40691528	40716885	0.909443	0.08945
ADCY3	chr2	24790266	24919186	-0.0268792	0.975
ADCY6	chr12	48766190	48789096	-0.865417	0.10345
ADCY7	chr16	50266539	50318134	-0.43202	0.49115
ADD1	chr4	2843856	2930075	0.461554	0.4172
ADD2	chr2	70662083	70768243	0.232324	0.64265
ADGRE1	chr19	6887548	6940453	-0.324584	0.57705
ADGRE5	chr19	14381143	14408725	-0.0341761	0.9454
ADGRF1	chr6	46997702	47042363	0.0744896	0.9199
ADGRF3	chr2	26308172	26395891	1.2732	0.45705
ADGRF4	chr6	47698552	47722021	-0.161535	0.7783
ADGRG1	chr16	57619692	57665039	0.0203454	0.966
ADGRG6	chr6	142301918	142446266	-0.712368	0.1638
ADH5	chr4	99070978	99088788	-0.0143369	0.9764
ADI1	chr2_KI270769v1_alt	107388	110465	0.076637	0.87415
ADIPOR1	chr1	202940824	202958572	-0.598991	0.2369
ADIPOR2	chr12	1691080	1788679	-0.054188	0.9028
ADK	chr10	74151184	74709303	0.0175794	0.9744
ADM	chr11	10304979	10307402	-0.166348	0.7483
ADM2	chr22	50481555	50486437	0.436281	0.43615
ADNP	chr20	50888917	50958523	-0.0986266	0.85425
ADNP2	chr18	80109030	80140345	-0.274928	0.56735
ADO	chr10	62804755	62808479	-0.227058	0.6422
ADORA1	chr1	203127707	203167405	-0.0581082	0.9191
ADORA2B	chr17	15944916	15975896	0.354547	0.55805
ADPGK	chr15	72751366	72798199	-0.32624	0.5479
ADPRHL1	chr13	113421939	113453524	-0.638383	0.273
ADPRHL2	chr1	36088851	36093932	0.431144	0.42785
ADPRM	chr17	10697609	10711558	-0.0913504	0.88065
ADRA1A	chr8	26748149	26865405	0.551757	0.33155
ADRA1B	chr5	159916732	159973010	-0.217073	0.66185
ADRA2C	chr4	3766568	3768526	-0.192897	0.70615
ADRBK1	chr11	67266433	67286558	0.584517	0.24755
ADRM1	chr20	62302895	62308862	-0.246092	0.58825
ADSL	chr22	40346499	40366571	0.173557	0.7175
ADSS	chr1	244408491	244452134	-0.0673388	0.8905
AEBP2	chr12	19439673	19522239	-0.0938499	0.8622
AEN	chr15	88621295	88632281	0.0497585	0.9132
AES	chr19	2997637	3064714	0.375643	0.4011
AFAP1	chr4	7754089	7940296	0.231923	0.64355
AFAP1L2	chr10	114294823	114404778	-0.441392	0.35645
AFF4	chr5	132875378	132963662	0.0182403	0.9696
AFG3L1P	chr16	89969774	90000787	0.254324	0.78765
AFG3L2	chr18	12307668	12377276	0.0621229	0.9429
AFMID	chr17	78187316	78207701	-0.0747803	0.89085
AFTPH	chr2	64524304	64593004	-0.172368	0.7403
AGA	chr4	177430774	177442503	0.613915	0.27865
AGAP3	chr7	151085830	151144436	0.121022	0.79135
AGBL5	chr2	27051622	27071699	0.0536282	0.947
AGFG1	chr2	227472131	227561222	0.0843406	0.87105
AGFG2	chr7	100539210	100568220	0.150298	0.75805
AGGF1	chr5	77030384	77065233	-0.53741	0.30415
AGK	chr7_GL383534v2_alt	490	21001	-0.559578	0.3046
AGMAT	chr1	15526812	15585110	0.0694854	0.93215
AGO2	chr8	140531164	140635547	0.0982671	0.85765
AGPAT1	chr6_GL000256v2_alt	3469005	3494318	-0.0324466	0.9521
AGPAT2	chr9	136673142	136687459	0.426276	0.34945
AGPAT3	chr21	43865234	43987594	0.522352	0.28535
AGPAT5	chr8	6708356	6761500	0.116628	0.80255
AGR2	chr7	16792639	16805114	0.225755	0.6214
AGRN	chr1	1020122	1056119	0.606554	0.1912
AGTPBP1	chr9	85546538	85742029	-0.5406	0.3334
AGTRAP	chr1	11736084	11750771	0.0246436	0.9614
AHCY	chr20	34280264	34311802	-0.0758675	0.86695
AHCYL1	chr1	109984764	110023742	-0.00240157	0.9961
AHI1	chr6	135283971	135497765	0.283095	0.5826
AHNAK	chr11	62433541	62546860	-0.354132	0.5964
AHNAK2	chr14	104937253	104978357	0.173465	0.7064
AHR	chr7	17298651	17346151	0.23456	0.6559
AHSA1	chr14	77458029	77469472	0.226	0.63015
AIDA	chr1	222668012	222712522	-0.084067	0.8569
AIFM1	chrX	130129362	130165887	0.0758871	0.87215
AIFM2	chr10	70052600	70132934	-0.00134428	0.9988
AIG1	chr6	143059362	143340343	0.0645529	0.9143
AIMP1	chr4	106044316	106349224	-0.321367	0.53695
AIP	chr11	67483028	67491108	0.83674	0.13545
AIPL1	chr17	6423736	6435199	0.286636	0.59875
AJUBA	chr14	22971173	22982642	0.0256541	0.96005
AK1	chr9	127866479	127877743	0.219591	0.6368
AK2	chr1	33007939	33036911	-0.0493709	0.91565
AK3	chr9	4709555	4742043	-0.198107	0.6719
AK4	chr1	65147548	65232145	-0.396366	0.40795
AK6	chr5_GL339449v2_alt	63866	712608	-0.332942	0.7213
AKAP1	chr17	57085191	57121349	-0.141765	0.76215
AKAP10	chr17	19904451	19977856	-0.561107	0.3374
AKAP12	chr6	151239998	151358561	-0.0213348	0.96255
AKAP13	chr15	85380595	85749358	-0.0872194	0.8606
AKAP17A	chrY	1591592	1643081	0.201268	0.6934
AKAP2	chr9	109640787	110172511	0.336205	0.5316
AKAP8	chr19	15353520	15379801	0.138715	0.77935
AKAP8L	chr19	15380047	15419121	0.230647	0.70375
AKIP1	chr11	8911153	8933006	-0.087345	0.85505
AKIRIN1	chr1	38991243	39006065	-0.460963	0.36375
AKIRIN2	chr6	87674859	87702267	-0.469474	0.3736
AKR1A1	chr1	45550782	45570051	0.175378	0.73255
AKR1B1	chr7	134442354	134459136	0.165763	0.74665
AKR1B10	chr7	134527591	134541414	0.703854	0.19225
AKR1C1	chr10	4963261	4977966	0.120374	0.79655
AKR1C2	chr10	4987775	5018033	0.078251	0.874
AKR1C3	chr10	5048765	5107686	0.0645025	0.89355
AKR7A2	chr1	19302707	19312146	0.309296	0.5287
AKT1	chr14	104769349	104795743	-0.257438	0.6373
AKT1S1	chr19	49869032	49888750	0.358376	0.48435
AKT2	chr19	40230316	40285395	0.543954	0.24505
AKT3	chr1_KI270763v1_alt	268112	855682	-0.133738	0.77515
AKTIP	chr16	53434438	53503304	-0.352299	0.55825
ALAS1	chr3	52198082	52214327	0.168614	0.7625
ALCAM	chr3	105366712	105576913	-0.0120026	0.98015
ALDH16A1	chr19	49453215	49471048	-0.0344832	0.9394
ALDH18A1	chr10	95605928	95656810	0.0446871	0.93015
ALDH1A1	chr9	72900661	72953317	-0.200874	0.66105
ALDH1A3	chr15	100879691	100916625	0.0982857	0.85695
ALDH1B1	chr9	38392663	38398665	-0.115137	0.8033
ALDH2	chr12	111766886	111809985	0.353344	0.46875
ALDH3A1	chr17	19737984	19748433	0.488828	0.2915
ALDH3A2	chr17	19648750	19677595	0.010578	0.98075
ALDH3B1	chr11	68008546	68029282	0.206862	0.6499
ALDH4A1	chr1	18871429	18902799	-0.0297969	0.9535
ALDH5A1	chr6	24494968	24537207	0.253268	0.6179
ALDH6A1	chr14	74019355	74084493	0.21827	0.665
ALDH7A1	chr5	126541840	126595390	0.133644	0.7774
ALDH9A1	chr1	165662211	165698663	0.440898	0.4034
ALDOA	chr16	30053089	30070420	0.320177	0.49145
ALG1	chr16	5071808	5097820	0.329198	0.6978
ALG10	chr12	34022280	34028301	-0.945437	0.14555
ALG13	chrX	111681117	111760647	-0.696006	0.2337
ALG14	chr1	94982722	95072951	-0.286331	0.60435
ALG2	chr9	99216424	99221964	-0.451278	0.37535
ALG3	chr3	184230528	184249525	0.147038	0.7525
ALG5	chr13	36949770	36999367	0.0444233	0.9355
ALG6	chr1	63367589	63438562	0.082082	0.88455
ALG8	chr11	78100941	78139653	-0.0568156	0.9117
ALG9	chr11	111782194	111871581	-0.799177	0.13525
ALKBH1	chr14	77672405	77708013	-0.284852	0.61655
ALKBH2	chr12	109088187	109093488	0.201017	0.7313
ALKBH3	chr11	43880806	43920944	-0.0124793	0.98055
ALKBH4	chr7	102433529	102464874	-0.232719	0.8501
ALKBH5	chr17	18183552	18209953	0.238603	0.60645
ALKBH6	chr19	36009115	36014243	-0.0276572	0.9581
ALKBH7	chr19	6372432	6375250	0.580288	0.26565
ALOX5AP	chr13	30713477	30764428	-0.800403	0.3557
ALPK2	chr18	58481249	58628957	0.0478353	0.92965
ALX1	chr12	85280257	85301783	-0.85914	0.1927
ALYREF	chr17	81887834	81900533	0.347703	0.63015
AMACR	chr5	33986985	34124528	0.0251822	0.96975
AMBP	chr9	114060127	114078472	-0.243746	0.67595
AMBRA1	chr11	46396411	46594069	0.587301	0.26235
AMD1	chr6	110609977	110895712	-0.891544	0.11635
AMDHD2	chr16	2520361	2531408	0.457669	0.50485
AMFR	chr16	56361451	56425538	0.108908	0.8165
AMIGO2	chr12	47075706	47236663	0.267661	0.5761
AMMECR1	chrX	110194185	110456334	-0.299345	0.62045
AMN1	chr12	31671136	31729174	0.438443	0.4479
AMOTL2	chr3	134355344	134375417	-0.0730054	0.88165
AMPD2	chr1	109619812	109632055	-0.152668	0.77165
AMZ2	chr17	68248003	68257164	0.0626198	0.8937
AMZ2P1	chr17	64966549	64975585	0.46063	0.4013
ANAPC1	chr2	111767636	111884164	-0.300971	0.5608
ANAPC10	chr4	144994574	145129524	-0.458573	0.8026
ANAPC11	chr17	81887834	81900533	0.0525093	0.9493
ANAPC13	chr3	134477703	134575013	0.00375632	0.99545
ANAPC15	chr11	71998911	72112776	-0.492386	0.85305
ANAPC16	chr10	72096031	72235860	0.00116381	0.9989
ANAPC4	chr4	25377225	25418498	0.443424	0.4791
ANAPC5	chr12	121308244	121354209	0.308952	0.5055
ANAPC7	chr12	110372899	110403730	0.135296	0.78405
ANG	chr14	20684176	20700602	-0.167336	0.89715
ANGEL2	chr1	212992181	213015875	-0.084044	0.87055
ANGPTL4	chr19	8364126	8374375	-0.408193	0.42405
ANK1	chr8	41653224	41896762	-0.0974149	0.84075
ANKEF1	chr20	10023811	10307418	-0.329204	0.61865
ANKFY1	chr17	4004444	4263979	0.293956	0.6816
ANKHD1	chr5	140401813	140549578	0.105892	0.88745
ANKIB1	chr7	92246233	92401384	-0.840717	0.1292
ANKLE1	chr19	17281644	17287646	0.546852	0.3615
ANKLE2	chr12	132725666	132761888	-0.0983704	0.8449
ANKMY2	chr7	16599775	16645817	-0.0687958	0.8964
ANKRA2	chr5	73552199	73565686	-0.72756	0.26845
ANKRD10	chr13	110878539	110915107	0.129231	0.79995
ANKRD11	chr16	89267620	89490561	-0.23308	0.7183
ANKRD13A	chr12	109999429	110039430	0.205013	0.7188
ANKRD13B	chr17	29593508	29621423	-0.818322	0.24355
ANKRD13D	chr11	67289290	67302484	0.704161	0.23295
ANKRD16	chr10	5861725	5937595	0.135089	0.9131
ANKRD17	chr4	73074784	73258785	0.187865	0.70225
ANKRD2	chr10	97572440	97583886	-0.225017	0.7373
ANKRD20A12P	chr4_GL000008v2_random	161986	178171	-0.228084	0.6779
ANKRD27	chr19	32597000	32675196	-0.0665567	0.88775
ANKRD28	chr3	15667235	15859546	-0.33056	0.53345
ANKRD39	chr2	96847986	96858019	-0.157889	0.75295
ANKRD40	chr17	50693189	50707909	0.0484722	0.9238
ANKRD42	chr11	83193738	83256099	-0.389364	0.51
ANKRD49	chr11	94493986	94499578	-0.153496	0.78005
ANKRD52	chr12	56230035	56258359	-0.790839	0.10555
ANKRD54	chr22	37668025	38041915	0.307725	0.8692
ANKRD9	chr14	102506860	102509791	-0.0192311	0.97125
ANKS1B	chr12	98645299	99984654	-1.39651	0.06265
ANKS3	chr16	4696509	4749396	0.373971	0.45105
ANKZF1	chr2	219229756	219245429	0.212721	0.7231
ANLN	chr7	36324149	36453791	-0.902289	0.109
ANO10	chr3	43366325	43622068	0.314474	0.55325
ANO6	chr12	45173033	45440404	-0.349506	0.54375
ANP32A	chr15	68778535	68820922	0.310706	0.5395
ANP32A-IT1	chr15	68778535	68820922	0.169526	0.91215
ANP32B	chr9	97983206	98015942	-0.412447	0.36225
ANP32E	chr1	150218416	150236156	-0.0315691	0.9491
ANPEP	chr15	89784894	89814840	0.0721599	0.88325
ANTXR1	chr2	69013143	69249327	-0.144744	0.8132
ANXA1	chr9	73151730	73170394	-0.153639	0.7415
ANXA11	chr10	80155123	80205677	-0.137399	0.7734
ANXA13	chr8	123680793	123737407	0.531303	0.4654
ANXA2	chr15	60347150	60397986	0.0498327	0.914
ANXA2P1	chr4	153153117	153339322	0.139729	0.82245
ANXA2R	chr5	43014728	43093558	-0.0615421	0.9112
ANXA3	chr4	78551587	78610451	-0.408441	0.43255
ANXA4	chr2	69741994	69826464	0.0254801	0.9579
ANXA5	chr4	121667996	121696992	-0.330236	0.4825
ANXA6	chr5	151100705	151157882	-0.0884557	0.8555
ANXA7	chr10	73375430	73414083	-0.262112	0.5964
AP1AR	chr4	112231738	112270056	-0.742404	0.1649
AP1B1	chr22	29327679	29388583	0.0248777	0.95745
AP1G1	chr16	71729001	71809073	-0.22389	0.64985
AP1G2	chr14	23511759	23578800	0.190793	0.75555
AP1M1	chr19	16197853	16235345	0.172793	0.71915
AP1M2	chr19	10572670	10587315	0.251033	0.6144
AP1S1	chr7	101154404	101161276	0.391573	0.4048
AP1S2	chrX	15825805	15855014	-0.50009	0.31685
AP1S3	chr2	223755329	223837602	0.0817811	0.8628
AP2A2	chr11_KI270927v1_alt	22179	81836	0.170208	0.7409
AP2B1	chr17	35587262	35726417	0.793629	0.1017
AP2M1	chr3	184174845	184184091	0.323478	0.48405
AP2S1	chr19	46838157	46850995	0.760353	0.0956
AP3D1	chr19	2100987	2151557	0.285557	0.55615
AP3M1	chr10	74120256	74151068	0.299184	0.5541
AP3M2	chr8	42152945	42171183	-0.00510242	0.99315
AP3S1	chr5	115841921	115914081	0.0138326	0.97985
AP3S2	chr15	89830598	89912990	0.0959202	0.85245
AP4B1	chr1	113812611	113905124	-0.517856	0.5188
AP4E1	chr15	50908671	51005900	0.025662	0.9592
AP4M1	chr7	100092727	100125505	1.04106	0.6912
AP4S1	chr14	30893798	31096450	0.2478	0.8604
AP5B1	chr11	65773897	65780591	0.193612	0.6956
AP5S1	chr20	3820523	3825307	0.15276	0.76495
AP5Z1	chr7	4775630	4794395	-0.101994	0.8235
APBA2	chr15_KI270905v1_alt	1196591	1393360	0.168571	0.7465
APBB1	chr11	6395123	6419472	0.731359	0.18665
APBB1IP	chr10	26438336	26567803	0.0670444	0.9172
APEH	chr3	49674001	49683501	0.111104	0.8123
APEX1	chr14	20455130	20457772	-1.21745	0.0168
APEX2	chrX	55000322	55007873	0.399373	0.45925
APH1A	chr1	150265398	150269209	-0.125597	0.77475
APH1B	chr15	63277549	63309126	-0.106364	0.83585
API5	chr11	43311954	43344530	-1.22151	0.01425
APIP	chr11	34882295	34996128	-0.734949	0.3849
APITD1,APITD1-CORT	chr1	10430101	10452003	-0.58492	0.27865
APLP1	chr19	35868498	35879797	0.508868	0.3515
APLP2	chr11	130069820	130144811	-0.0482939	0.9203
APMAP	chr20	24962943	24992789	0.713336	0.16725
APOA1BP	chr1	156591765	156594299	0.0608815	0.8925
APOBEC3A	chr22	38957521	38998220	-0.191921	0.81715
APOBEC3A_B	chr22_GL383583v2_alt	73229	83988	-0.0457405	0.97105
APOBEC3C	chr22	39014259	39018820	0.966231	0.0643
APOBEC3F	chr22	39040667	39055970	0.231243	0.7125
APOC1	chr19	44914663	44919349	-0.191818	0.67865
APOC1P1	chr19	44926802	44931386	-1.01707	0.27975
APOH	chr17	66212028	66229438	0.156662	0.7951
APOL1	chr22	36253070	36267531	0.592664	0.25695
APOL2	chr22	36226208	36239954	0.0204921	0.9665
APOM	chr6_GL000256v2_alt	2938303	2957487	-0.0524611	0.8856
APOO	chrX	23833347	23907940	-0.0051053	0.9934
APOPT1	chr14	103562956	103592173	0.217181	0.658
APP	chr21	25880549	26171128	0.15261	0.73225
APPBP2	chr17	60443148	60526240	-0.591274	0.2434
APPL1	chr3	57227736	57292682	-0.509364	0.2829
APPL2	chr12	105173296	105236230	-0.578922	0.3451
APRT	chr16	88809468	88811934	0.215087	0.6618
APTX	chr9	32972605	33001641	0.0584889	0.89765
AQP3	chr9	33441153	33447633	-1.18422	0.01995
AQP4-AS1	chr18	26852043	27185338	0.177302	0.7381
AQP6	chr12	49972836	49977139	-0.0294642	0.96135
AQR	chr15	34856350	34969794	-0.327178	0.52315
AR	chrX	67544031	67730619	-0.53308	0.29565
ARAF	chrX	47561099	47619857	0.0515212	0.9558
ARAP1	chr11	72685068	72752389	-0.0850022	0.85865
ARCN1	chr11	118572386	118603032	-0.378843	0.45685
AREG	chr4	74445097	74455009	-0.238463	0.6399
AREL1	chr14	74661251	74713104	0.280939	0.5749
ARF1	chr1	228082659	228099212	0.0916076	0.84845
ARF3	chr12	48936208	48957469	-0.117749	0.79935
ARF4	chr3	57571362	57597488	0.0850021	0.8664
ARF5	chr7	127588351	127591705	0.530337	0.2412
ARF6	chr14	49893017	49897054	-0.190958	0.68325
ARFGAP1	chr20	63272784	63289790	0.286233	0.54035
ARFGAP2	chr11	46936688	47177125	0.789599	0.40725
ARFGAP3	chr22	42796525	42857402	-0.292392	0.5922
ARFIP1	chr4	152779936	152911911	0.122728	0.8108
ARFIP2	chr11	6474682	6484681	-0.479712	0.5373
ARFRP1	chr20	63657809	63739107	0.748197	0.177
ARGLU1	chr13	106543313	106568166	0.275746	0.59925
ARHGAP1	chr11	46677074	46700665	0.328439	0.5185
ARHGAP10	chr4	147732301	148072776	-0.446366	0.4006
ARHGAP11A	chr15_KI270905v1_alt	4829723	4854533	-0.154228	0.73315
ARHGAP12	chr10	31805397	31928876	-0.376293	0.4306
ARHGAP17	chr16	24919383	25015378	-0.462045	0.3828
ARHGAP18	chr6	129577094	129710225	0.18845	0.6867
ARHGAP21	chr10	24583608	24723668	-0.182269	0.7188
ARHGAP26	chr5	142770726	143229007	0.384211	0.4356
ARHGAP27	chr17_KI270908v1_alt	84404	123421	-0.934396	0.10635
ARHGAP35	chr19	46918675	47005076	-0.0996717	0.8261
ARHGAP5	chr14	32077288	32159728	-0.247708	0.62995
ARHGAP5-AS1	chr14	32075418	32076699	-0.318216	0.6035
ARHGDIA	chr17	81867718	81871406	0.395248	0.41
ARHGEF1	chr19	41883199	41907452	0.304832	0.5428
ARHGEF10L	chr1	17539834	17697875	-0.354281	0.4956
ARHGEF11	chr1	156934839	157045370	-0.440514	0.39365
ARHGEF16	chr1	3454582	3481113	-0.374483	0.52045
ARHGEF18	chr19	7395112	7472485	-0.175093	0.7307
ARHGEF19	chr1	16198103	16212609	-0.247669	0.61805
ARHGEF2	chr1	155946838	155978545	-0.661005	0.22765
ARHGEF25	chr12	57610179	57617245	-0.628038	0.23865
ARHGEF28	chr5	73626157	73941993	0.00333199	0.9947
ARHGEF3	chr3	56727417	57079308	-0.197254	0.6907
ARHGEF39	chr9	35658289	35665281	-0.266302	0.5712
ARHGEF5	chr7	144186082	144380632	0.464138	0.4178
ARID1A	chr1	26696030	26782110	-0.227787	0.6354
ARID1B	chr6	156777929	157210779	-0.442095	0.3785
ARID2	chr12	45729836	45908036	-0.0665972	0.88865
ARID3A	chr19	926036	972803	-0.187304	0.7377
ARID4A	chr14	58298503	58373733	-0.294569	0.56315
ARID4B	chr1	235166894	235328217	-0.396363	0.445
ARID5A	chr2	96536726	96552634	0.340322	0.5329
ARIH1	chr15	72474325	72586555	0.0731751	0.8792
ARIH2	chr3	48917787	48985538	-0.0047958	0.9925
ARIH2OS	chr3	48917787	48985538	0.115929	0.8717
ARL1	chr12	101393119	101407820	-0.15607	0.75025
ARL14EP	chr11	30323098	30338223	-0.170623	0.7534
ARL16	chr17	81681193	81683924	-0.670646	0.19615
ARL2	chr11	65014112	65040572	0.0171069	0.9716
ARL2BP	chr16	57245125	57253633	-0.26154	0.59335
ARL3	chr10	102673726	102714433	-0.366697	0.47095
ARL4A	chr7	12686826	12690933	-0.0960133	0.83805
ARL4C	chr2	234493040	234497053	0.992027	0.04205
ARL4D	chr17	43398984	43401136	-0.0381288	0.9386
ARL5A	chr2	151800965	151828495	0.0405317	0.93855
ARL6IP1	chr16	18791668	18801535	0.565652	0.23535
ARL6IP4	chr12	122980059	122982913	0.445388	0.337
ARL6IP5	chr3	69084938	69106088	0.161115	0.7453
ARL6IP6	chr2	152717892	152761253	0.432954	0.47675
ARL8A	chr1	202133403	202144743	0.703053	0.18015
ARL8B	chr3	5122244	5180916	0.281741	0.56525
ARMC1	chr8	65602455	65634217	0.238303	0.60795
ARMC10	chr7_KI270806v1_alt	95602	158099	0.205255	0.76665
ARMC5	chr16	31458272	31467167	-0.0729596	0.8998
ARMC6	chr19	19033577	19058178	0.414704	0.4272
ARMC7	chr17	75109951	75131795	0.215316	0.8014
ARMC8	chr3	138187247	138329886	0.134287	0.79575
ARMC9	chr2	231198545	231375879	0.604266	0.37585
ARMCX3	chrX	101623129	101627841	-0.0506263	0.9192
ARMCX5	chrX	102599167	102717733	0.242203	0.71775
ARMCX6	chrX	101615117	101618001	0.656226	0.23205
ARMT1	chr6	151452257	151470099	-0.214182	0.7135
ARNT	chr1	150809704	150876768	0.188453	0.7073
ARNT2	chr15	80404349	80597936	-0.2797	0.6539
ARNTL2	chr12	27332853	27446634	0.313075	0.5601
ARPC1A	chr7	99325872	99366262	0.257539	0.5652
ARPC1B	chr7	99374674	99408682	-0.133482	0.7896
ARPC2	chr2	218217093	218254348	-0.0597724	0.89215
ARPC3	chr12	110434890	110450411	-0.297273	0.53595
ARPC4	chr3	9779963	9836356	0.145547	0.7657
ARPC5	chr1	183626192	183635941	-0.447402	0.30645
ARPC5L	chr9	124869204	124877417	0.497909	0.35725
ARPIN	chr15	89830598	89912990	-0.126884	0.8987
ARPP19	chr15	52547044	52569446	0.0381644	0.9348
ARRB1	chr11	75260121	75351831	0.2193	0.6669
ARRB2	chr17	4710493	4721500	-0.224569	0.6348
ARRDC1	chr9	137605643	137618895	0.560155	0.3313
ARRDC1-AS1	chr9	137605643	137618895	0.39642	0.8339
ARRDC2	chr19	18001131	18014102	0.00277215	0.9936
ARRDC3	chr5	91368723	91420715	-0.0632374	0.8969
ARSA	chr22	50622753	50628173	0.538227	0.2837
ARSD	chrX	2903969	2929375	0.214878	0.65645
ARSE	chrX	2934631	2968310	0.338957	0.49485
ARSI	chr5	150296345	150302962	0.0791949	0.88655
ARV1	chr1	230979076	231000733	0.152778	0.8122
AS3MT	chr10	102854209	102901898	0.2281	0.79975
ASAH1	chr8	18056415	18097651	0.176825	0.7407
ASAP1	chr8	130052104	130443660	-0.495044	0.3182
ASAP2	chr2	9206764	9405683	-0.235614	0.64245
ASB1	chr2	238426984	238452250	0.340066	0.47275
ASB11	chrX	15281708	15315624	0.143593	0.8123
ASB16-AS1	chr17	44170705	44186717	0.296999	0.64665
ASB3	chr2	53669979	53860033	-0.0672341	0.9174
ASB6	chr9	129608883	129642169	0.119307	0.7968
ASB8	chr12	48147788	48157594	0.126726	0.80495
ASB9	chrX	15243986	15270467	0.129508	0.8108
ASCC1	chr10	72096031	72235860	-0.0801704	0.9449
ASCC2	chr22	29788607	29838304	0.0863196	0.88205
ASF1B	chr19	14119508	14136628	-0.268127	0.58995
ASH1L-AS1	chr1	155335260	155563944	-0.742174	0.5097
ASH2L	chr8	38105492	38140080	-0.380015	0.49565
ASL	chr7	66075788	66093342	0.517154	0.3465
ASMTL	chrY	1400530	1453762	0.0400833	0.96815
ASMTL-AS1	chrY	1400530	1453762	0.663569	0.47265
ASNA1	chr19	12737491	12748323	-0.153335	0.7436
ASNS	chr7	97852116	97872542	-0.00625195	0.9889
ASNSD1	chr2	189661398	189670831	-0.406469	0.4738
ASPH	chr8	61287965	61714640	0.196553	0.6724
ASPHD1	chr16	29900825	29906056	0.587107	0.2923
ASPM	chr1	197084126	197146694	0.206788	0.70855
ASPSCR1	chr17	81977549	82017406	0.402201	0.44215
ASRGL1	chr11	62337301	62393415	-0.247775	0.621
ASS1	chr9	130444706	130501274	0.750013	0.1417
ASTN2	chr9	116425224	117415039	-0.154056	0.8719
ASUN	chr12	26905178	26938321	-0.578765	0.26575
ASXL1	chr20	32358343	32439319	-0.151333	0.83565
ATAD1	chr10	87753117	87818160	-0.545068	0.25325
ATAD2	chr8	123319850	123396465	-0.173278	0.70335
ATAD3A	chr1	1512142	1534687	0.137134	0.7686
ATE1	chr10	121740420	121951965	-0.426537	0.4081
ATF1	chr12	50764005	50821160	-0.023686	0.9659
ATF4	chr22	39520558	39522686	0.168203	0.7013
ATF5	chr19	49889655	49933936	0.00698041	0.9943
ATF6	chr1	161766243	161964070	0.0573775	0.9108
ATF6B	chr6_GL000254v2_alt	3457287	3470260	0.644938	0.2672
ATF7	chr12	53507855	53626415	0.382393	0.6298
ATF7IP	chr12	14365631	14502935	-0.0638249	0.9022
ATG10	chr5	81972024	82255396	0.315816	0.5386
ATG101	chr12	52069973	52077495	-0.0611985	0.8952
ATG12	chr5	115828196	115841851	-0.0302872	0.94925
ATG13	chr11	46617275	46676018	0.417225	0.4044
ATG14	chr14	55366390	55411858	0.140508	0.7779
ATG16L1	chr2	233251570	233295674	-0.803058	0.13365
ATG16L2	chr11	72814405	72829635	-0.0706915	0.9117
ATG2A	chr11	64894531	64917250	0.545012	0.2435
ATG3	chr3	112532506	112561963	-0.166844	0.75735
ATG4A	chrX	108091668	108154671	0.0284051	0.9546
ATG4B	chr2	241637611	241673856	0.422018	0.3879
ATG4C	chr1	62784105	62865271	-1.0742	0.09595
ATG5	chr6	106184476	106325820	-0.24544	0.65575
ATG7	chr3	11272323	11720768	-0.045305	0.963
ATG9A	chr2	219219379	219229688	0.265197	0.56945
ATIC	chr2	215311955	215349773	0.241022	0.60715
ATL2	chr2	38293956	38377290	0.0201278	0.9697
ATL3	chr11	63624081	63671974	0.0961997	0.83065
ATMIN	chr16	81035852	81047346	-0.0833007	0.8563
ATOX1	chr5	151742821	151758649	0.363564	0.4391
ATP13A1	chr19	19645200	19663694	0.39801	0.46645
ATP13A2	chr1	16985957	17011972	0.0858251	0.87835
ATP13A3	chr3	194402673	194468239	-0.473651	0.36175
ATP1A1	chr1	116373172	116418622	-0.0512897	0.91815
ATP1B1	chr1	169106708	169460669	-0.28822	0.71595
ATP1B3	chr3	141876627	141926540	0.34627	0.45
ATP2A1-AS1	chr16	28878487	28925211	-0.26286	0.7526
ATP2A2	chr12	110281226	110351092	0.0799048	0.8636
ATP2A3	chr17	3923868	3964464	0.27159	0.59295
ATP2B1	chr12	89588048	89656067	0.18584	0.69425
ATP2C1	chr3	130850524	131381475	0.149478	0.79805
ATP5A1	chr18	46084143	46104233	0.377908	0.44835
ATP5B	chr12	56638174	56646068	0.370614	0.4447
ATP5C1	chr10	7788129	7807799	-0.419454	0.40385
ATP5D	chr19	1241749	1244825	0.428497	0.3679
ATP5E	chr20	59028677	59042846	0.102668	0.8351
ATP5F1	chr1	111439889	111461903	0.357345	0.60135
ATP5G1	chr17	48892785	48895870	0.16777	0.7248
ATP5G2	chr12	53665159	53676728	0.0574675	0.8988
ATP5G3	chr2	175176257	175181762	0.2696	0.5773
ATP5H	chr17	75032566	75065889	0.135902	0.88125
ATP5I	chr4	672435	674338	0.230855	0.62115
ATP5J	chr21	25724479	25772460	-0.236442	0.6051
ATP5J2	chr7	99408977	99466201	-0.053197	0.94695
ATP5L	chr11	118359580	118418815	0.106187	0.826
ATP5L2	chr22	42617839	42649399	0.705899	0.7554
ATP5O	chr21	33903452	33915854	-0.130784	0.7674
ATP5S	chr14	50312328	50326228	0.56291	0.3409
ATP5SL	chr19	41431317	41439938	-0.0618377	0.89805
ATP6AP1	chrX	154428631	154436517	0.327821	0.45875
ATP6AP1L	chr5	82279461	82318646	-0.138642	0.8072
ATP6AP2	chrX	40580963	40606636	-0.155011	0.7336
ATP6V0A1	chr17	42458843	42522579	0.178307	0.69595
ATP6V0A2	chr12	123712317	123761754	-0.010633	0.98505
ATP6V0B	chr1	43974647	43978300	-0.0692045	0.87655
ATP6V0C	chr16	2513725	2520223	0.277748	0.5601
ATP6V0D1	chr16	67438013	67481186	0.276153	0.54735
ATP6V0E1	chr5	172983759	173034897	0.0103763	0.98115
ATP6V0E2	chr7	149867693	149880712	0.314622	0.54415
ATP6V1A	chr3	113747018	113812058	0.117614	0.8171
ATP6V1B2	chr8	20197192	20221696	0.0299142	0.94945
ATP6V1C1	chr8	103021019	103073057	0.0898283	0.8578
ATP6V1D	chr14	67337863	67360003	0.0996803	0.84345
ATP6V1E1	chr22	17592135	17628822	0.509219	0.31765
ATP6V1E2	chr2	46511846	46519957	0.406783	0.50275
ATP6V1F	chr7	128862802	128865849	-0.0472602	0.9231
ATP6V1G1	chr9	114587713	114598872	-0.402847	0.4029
ATP6V1H	chr8	53715542	53843311	-0.0507525	0.923
ATP8B2	chr1	154325559	154351304	-0.889263	0.09405
ATP9A	chr20	51596774	51768411	0.565309	0.2499
ATP9B	chr18	79069274	79378282	0.222212	0.67825
ATPAF1	chr1	46635038	46668427	-0.185286	0.71545
ATPAF2	chr17	18018019	18039166	0.554067	0.2618
ATPIF1	chr1	28236090	28238105	0.492475	0.2908
ATRAID	chr2	27199586	27217178	0.151937	0.8269
ATRIP	chr3	48446709	48467645	0.0139935	0.98395
ATRN	chr20	3471017	3651122	-0.139452	0.7842
ATRX	chrX	77504877	77786269	-0.237414	0.6389
ATXN10	chr22	45671797	45845307	-0.213367	0.6584
ATXN2	chr12	111452213	111599676	-0.270704	0.5696
ATXN2L	chr16	28823047	28837237	-0.842399	0.1621
ATXN3	chr14	92058551	92106621	0.364813	0.4574
ATXN7L3	chr17	44191804	44198161	-0.172704	0.7269
ATXN7L3B	chr12	74537770	74541452	0.304273	0.55455
AUH	chr9	91213814	91361969	-0.883352	0.2493
AUNIP	chr1	25819905	25859458	-0.00925889	0.9908
AUP1	chr2	74526647	74557551	0.00992181	0.9847
AURKA	chr20	56369388	56392295	-0.0322401	0.94215
AURKAIP1	chr1	1373729	1375438	0.231776	0.624
AURKAPS1	chr1	220148267	220272501	-0.088129	0.863
AURKB	chr17	8204730	8210626	-0.00326192	0.994
AVEN	chr15	33866226	34065086	-0.0270071	0.95635
AVL9	chr7	32495425	32719168	0.0315844	0.9572
AVPI1	chr10	97677423	97687258	0.0388569	0.94185
AXIN1	chr16	287439	352676	0.265601	0.61065
AXL	chr19	41219198	41261767	-0.499392	0.2849
AZI2	chr3	28322352	28349127	0.214112	0.71835
AZIN1	chr8	102826301	102864200	-0.358222	0.4518
B2M	chr15_KI270849v1_alt	34835	41507	0.213787	0.6482
B3GALNT2	chr1	235367359	235504481	-0.428508	0.3704
B3GALT6	chr1	1232248	1235040	0.74795	0.1432
B3GAT3	chr11	62615295	62622175	0.312156	0.52695
B3GNT2	chr2	62196126	62224731	0.0895634	0.86595
B3GNT3	chr19	17795109	17813576	0.31423	0.56425
B3GNT9	chr16	67110011	67150999	-0.0523176	0.9304
B4GALNT1	chr12	57618404	57633239	-0.177343	0.7377
B4GALNT4	chr11	369794	382117	0.169059	0.75995
B4GALT1	chr9	33110640	33179983	0.291289	0.54665
B4GALT2	chr1	43979201	43991171	0.0327225	0.94355
B4GALT3	chr1	161171309	161177968	-0.0580472	0.90205
B4GALT4	chr3	119211741	119290666	0.527699	0.3596
B4GALT5	chr20	49632945	49713884	0.437159	0.36975
B4GALT7	chr5	177600117	177610345	0.477298	0.30385
B4GAT1	chr11	66345371	66347690	0.362229	0.4393
B9D1	chr17	19337553	19387219	0.464367	0.42895
B9D2	chr19	41354416	41384082	0.21866	0.68625
BABAM1	chr19	17267375	17279353	0.163234	0.73425
BACE1	chr11	117232624	117316256	0.0520866	0.94085
BAD	chr11	64269827	64289500	-0.249423	0.6587
BAG1	chr9	33252470	33264761	-0.167045	0.723
BAG2	chr6	57172305	57185214	-0.288127	0.57545
BAG3	chr10	119651369	119677817	-0.00354192	0.99535
BAG4	chr8	38163320	38213301	-0.0761869	0.9404
BAG5	chr14	103556543	103562814	0.257541	0.6114
BAG6	chr6_GL000256v2_alt	2938303	2957487	0.492356	0.36075
BAHD1	chr15	40439720	40468242	-0.507692	0.36055
BAIAP2	chr17	81035146	81183164	0.174448	0.74035
BAIAP2-AS1	chr17	81029132	81034719	0.0509532	0.92555
BAIAP2L1	chr7	98281666	98401115	0.139302	0.8988
BAK1	chr6	33572545	33580293	0.271242	0.61965
BAMBI	chr10	28677494	28682939	-0.204644	0.6904
BANF1	chr11	65996544	66004146	-0.284797	0.56425
BANP	chr16	87951431	88077318	-0.199485	0.7096
BAP1	chr3	52401003	52410105	-0.0539711	0.9101
BARD1	chr2	214725645	214809711	-0.289522	0.61335
BASP1	chr5	17130027	17276845	0.400008	0.37835
BATF2	chr11	64987944	64997045	-0.139083	0.80865
BATF3	chr1	212686416	212699985	-0.199733	0.73105
BAX	chr19	48954859	48961798	0.537224	0.2725
BAZ1A	chr14	34752730	34875647	0.492041	0.31705
BAZ1B	chr7	73440397	73522285	-0.176861	0.69715
BAZ2A	chr12	56521824	56636379	-0.0509211	0.9393
BBC3	chr19	47220821	47232766	-0.120129	0.8093
BBIP1	chr10	110871794	110919366	-0.125298	0.85045
BBS5	chr2	169479495	169506655	-0.271857	0.5909
BBX	chr3	107522935	107811329	-0.0424287	0.93195
BCAP29	chr7	107579976	107623317	0.311313	0.589
BCAP31	chrX	153700491	153724746	0.438605	0.3462
BCAR1	chr16	75229029	75268053	0.0143341	0.9767
BCAR3	chr1	93561740	93847150	0.585959	0.34645
BCAS2	chr1	114567559	114581644	-0.0925029	0.86915
BCAS3	chr17	60677810	61392838	-0.00242702	0.99285
BCAS4	chr20	50794893	50877177	-0.0151956	0.97465
BCAT2	chr19	48795061	48811063	0.0129497	0.9779
BCCIP	chr10	125823534	125881315	-0.381811	0.6415
BCDIN3D	chr12	49828542	49843129	0.422216	0.4885
BCKDHA	chr19	41397788	41425005	0.189294	0.67945
BCKDK	chr16	31108293	31112791	0.202814	0.68145
BCL10	chr1	85265775	85278088	-0.764639	0.2217
BCL2A1	chr15	79960889	79971301	0.927179	0.1196
BCL2L1	chr20	31664457	31723409	0.511606	0.29675
BCL2L11	chr2	111120913	111168445	-0.0142569	0.97805
BCL2L12	chr19	49659568	49673916	0.712955	0.24255
BCL2L13	chr22	17638583	17730855	-0.947584	0.072
BCL2L2-PABPN1	chr14	23306761	23326185	0.286674	0.55505
BCL3	chr19	44748720	44760044	0.0622944	0.88885
BCL7B	chr7	73536352	73557735	0.0450822	0.9328
BCL7C	chr16	30834040	30895218	0.407753	0.43815
BCL9L	chr11	118883765	118910904	-0.0197427	0.9666
BCLAF1	chr6	136256862	136289851	0.192042	0.6792
BCOR	chrX	40051245	40177329	-0.619599	0.2239
BCORL1	chrX	130005187	130058083	0.151971	0.76485
BCR	chr22	23180364	23318037	0.046956	0.92525
BCS1L	chr2	218659655	218663443	0.352497	0.5378
BCYRN1	chr2	47192404	47345074	-0.153501	0.8052
BDKRB1	chr14	96256209	96264763	0.773999	0.2379
BDKRB2	chr14	96204797	96244329	0.527456	0.33815
BECN1	chr17	42798835	42824292	-0.119431	0.79925
BEGAIN	chr14	100537146	100569794	0.165307	0.77855
BEND7	chr10	13438483	13502976	-0.134473	0.82335
BET1	chr7	93991687	94004378	-0.843072	0.12625
BET1L	chr11	202923	207422	0.427897	0.46715
BEX2	chrX	103309345	103311046	-0.328082	0.63685
BFAR	chr16_KI270853v1_alt	205666	242094	0.0134723	0.97735
BFSP1	chr20	17493904	17569220	-0.170382	0.7494
BHLHE40	chr3	4896808	4985180	-0.230844	0.65035
BHMT2	chr5	79069723	79090074	0.366193	0.51785
BICC1	chr10	58513143	58831437	-0.259009	0.60435
BICD2	chr9	92711362	92764801	-0.177744	0.72435
BID	chr22	17734139	17774665	0.211817	0.67415
BIK	chr22	43110747	43129712	0.0143745	0.9794
BIN1	chr2	127048022	127107327	-0.403781	0.4071
BIN3	chr8	22604631	22669148	0.0244386	0.9681
BIRC2	chr11	102347181	102378670	-0.0488567	0.9178
BIRC3	chr11	102317449	102339403	0.0335388	0.9422
BIRC5	chr17	78214195	78225635	0.028853	0.95
BIRC7	chr20	63235882	63240507	0.765696	0.14505
BIVM	chr13	102784280	102876001	0.0418307	0.9436
BLCAP	chr20	37517416	37527931	-0.13843	0.769
BLM	chr15	90717326	90815462	0.340873	0.53735
BLMH	chr17	30248194	30292166	0.0163449	0.9708
BLOC1S1	chr12	55716033	55724742	-0.315753	0.5184
BLOC1S2	chr10	100273277	100286712	0.00478001	0.9923
BLOC1S3	chr19	45178744	45181801	0.655647	0.2374
BLOC1S4	chr4	6716114	6717660	-0.0881729	0.8548
BLOC1S5	chr6	7726777	8102595	-0.494839	0.8775
BLOC1S6	chr15	45587122	45609716	-0.18046	0.7236
BLVRA	chr7	43758672	43807342	-0.0337333	0.94295
BLVRB	chr19	40447783	40465818	0.303454	0.5135
BLZF1	chr1	169106708	169460669	0.669494	0.78775
BMP1	chr8	22165139	22212326	0.0791352	0.8721
BMP2K	chr4	78776377	78912187	-0.27289	0.65005
BMP4	chr14	53949735	53956836	-0.105499	0.8319
BMPR1B	chr4	94757976	95158450	-0.00633734	0.9918
BMPR2	chr2	202376326	202567751	-0.302353	0.54265
BMS1	chr10	42782505	42834937	0.0620155	0.9029
BMS1P5	chr10	46759022	46811988	0.128255	0.8299
BNIP1	chr5	173144441	173164387	0.109443	0.83705
BNIP2	chr15	59662862	59689443	-0.0244333	0.96055
BNIP3	chr10	131967682	131982013	-0.057581	0.9028
BNIP3L	chr8	26383006	26413128	-0.48743	0.31205
BNIPL	chr1	151036552	151047600	0.721232	0.20965
BOD1	chr5	173607144	173616663	-0.219162	0.65305
BOD1L1	chr4	13568741	13627704	-0.492215	0.34385
BOK	chr2	241544385	241574138	0.874796	0.1057
BOLA1	chr1	149899601	149900795	-0.335138	0.56535
BOLA3	chr2	74135400	74147912	-0.176885	0.775
BOP1	chr8	144262045	144291438	0.566655	0.2224
BPGM	chr7	134646778	134679815	-0.137964	0.7925
BPHL	chr6	3118375	3153198	-0.0310868	0.9584
BPNT1	chr1	220057481	220089853	0.131547	0.8009
BPTF	chr17	67825663	67984378	-0.186262	0.71465
BRAP	chr12	111642145	111685996	0.136636	0.8078
BRAT1	chr7	2537809	2555758	0.541183	0.2992
BRCA1	chr17	43044294	43125483	0.0609545	0.8996
BRCC3	chrX	155071419	155123074	-0.0651212	0.8968
BRD2	chr6_GL000256v2_alt	4367906	4430762	0.0544112	0.9128
BRD3	chr9	134025438	134068019	-0.0485979	0.9197
BRD4	chr19	15237489	15280451	-0.406343	0.4224
BRD7	chr16	50319017	50368934	-0.0117623	0.9798
BRD8	chr5	138139769	138178669	0.0659884	0.89935
BRD9	chr5	863734	892824	0.121115	0.80005
BRDT	chr1	91949370	92014428	0.118854	0.82585
BRE	chr2	27781363	28338900	0.141747	0.8038
BREA2	chr8_KI270816v1_alt	174161	175460	0.677468	0.3208
BRF1	chr14	105209285	105398147	0.331083	0.71785
BRF2	chr8	37796882	37849913	-0.0990274	0.87905
BRI3	chr7	98281666	98401115	0.134626	0.81005
BRICD5	chr16	2205176	2211068	0.604407	0.2764
BRIX1	chr5	34915714	34925682	-0.507792	0.3716
BRK1	chr3	10115648	10127190	0.088022	0.8539
BRMS1	chr11	66337332	66345111	0.213018	0.65935
BRMS1L	chr14	35826390	35871963	-0.940354	0.14275
BROX	chr1	222712552	222735196	0.208969	0.7684
BRPF1	chr3	9731749	9748015	-0.0781921	0.87885
BRWD1	chr21	39185477	39313786	0.11343	0.8364
BSCL2	chr11	62690261	62727385	0.171725	0.86155
BSDC1	chr1	32364632	32394461	-0.726754	0.1951
BSG	chr19	571276	583493	0.151756	0.751
BSN-AS2	chr3	49549305	49554366	0.438861	0.4413
BST1	chr4	15702949	15732173	-0.505218	0.5013
BST2	chr19	17402938	17405648	0.982118	0.1202
BTBD1	chr15	83016428	83067415	0.382024	0.486
BTBD10	chr11	13387995	13463297	-0.314026	0.5355
BTBD11	chr12	107318419	107659642	-0.107168	0.81935
BTBD2	chr19	1985447	2015703	0.369846	0.50295
BTBD6	chr14	105209285	105398147	0.323457	0.7919
BTBD7	chr14_KI270847v1_alt	352111	447654	-0.307083	0.51435
BTD	chr3	15560703	15645821	0.87692	0.62625
BTF3	chr5	73498424	73505623	0.120549	0.77805
BTF3L4	chr1	52056184	52090716	-0.332479	0.49875
BTG1	chr12	91984975	92145897	0.154805	0.7545
BTG3	chr21_KI270873v1_alt	447	9256	0.0795779	0.87845
BTRC	chr10	101354032	101557321	0.100358	0.8615
BUB1	chr2	110637697	110678107	-0.336001	0.52735
BUB1B	chr15	40161008	40277487	-0.163952	0.75155
BUB3	chr10	123154243	123165370	0.16502	0.72355
BUD13	chr11	116748169	116772998	-0.270007	0.6126
BUD31	chr7	99408977	99466201	0.424326	0.8682
BYSL	chr6	41921226	41933046	0.272691	0.5836
BZW1	chr2	200695722	200823846	-0.170684	0.71785
BZW2	chr7	16646133	16706523	0.0096907	0.9831
C10orf11	chr10	75431645	76557376	-0.0173905	0.9797
C10orf2	chr10	100987535	100994401	0.392758	0.48375
C10orf32	chr10	102854209	102901898	0.0326338	0.95375
C10orf35	chr10	69630246	69633599	-0.355521	0.4854
C10orf54	chr10	71396933	71815947	0.340841	0.73465
C10orf76	chr10	101845598	102056175	-0.256089	0.6357
C10orf88	chr10	122930902	122954403	-0.104946	0.85275
C11orf1	chr11	111874055	111884073	-0.623042	0.5334
C11orf24	chr11	68261334	68272001	0.441359	0.3947
C11orf31	chr11	57712522	57819180	0.102322	0.9287
C11orf49	chr11	46936688	47177125	-0.513236	0.37015
C11orf54	chr11	93741593	93763102	-0.414649	0.4617
C11orf57	chr11	112074243	112086798	0.0474026	0.9825
C11orf58	chr11	16738600	16758354	-0.385679	0.418
C11orf68	chr11	65916811	65919060	0.0500913	0.92605
C11orf70	chr11	102047437	102084560	0.143333	0.8143
C11orf71	chr11	114391447	114410610	-0.638607	0.4102
C11orf72	chr11	67602879	67606706	0.767175	0.18635
C11orf73	chr11	86302210	86345943	-0.44297	0.39995
C11orf74	chr11	36591942	36659291	-0.374275	0.4593
C11orf84	chr11	63813373	63827718	-0.304814	0.6407
C11orf86	chr11	66975282	66977008	-1.02785	0.0511
C11orf91	chr11	33698107	33700740	0.232152	0.73445
C11orf95	chr11	63759891	63768641	-0.230529	0.6621
C11orf98	chr11	62662816	62673690	0.250112	0.72195
C12orf10	chr12	53299685	53307181	0.495907	0.33815
C12orf43	chr12	120978567	121016502	0.0402241	0.93815
C12orf45	chr12	104986319	104994727	0.162944	0.76635
C12orf49	chr12	116713319	116738070	-0.0356712	0.94225
C12orf57	chr12	6943437	6946003	0.646606	0.19075
C12orf65	chr12	123233296	123257959	-0.23144	0.61905
C12orf66	chr12	64186311	64222296	0.00573592	0.99175
C12orf71	chr12	27081056	27082522	-0.84548	0.28735
C12orf73	chr12	103950202	103957215	-0.312987	0.54725
C12orf75	chr12	105330635	105371518	-0.277913	0.5623
C12orf77	chr12	24993430	24997439	0.262681	0.6368
C14orf1	chr14	75650889	75661195	0.119059	0.8124
C14orf119	chr14	23058564	23100456	-0.0220617	0.97575
C14orf132	chr14	96039323	96093971	-0.526302	0.4805
C14orf142	chr14_KI270847v1_alt	317453	343777	-0.670195	0.54605
C14orf166	chr14	51989509	52004702	0.107701	0.8139
C14orf169	chr14	73478483	73558947	-0.0258608	0.9527
C14orf2	chr14	103912287	103921566	0.0917172	0.8421
C14orf80	chr14	105489854	105499248	0.419517	0.36745
C14orf93	chr14	22986900	23010201	-0.115184	0.85345
C15orf39	chr15	75201879	75212169	0.0451277	0.9282
C15orf40	chr15	82986202	83011641	0.017348	0.9832
C15orf48	chr15	45430528	45433449	-0.0191139	0.9704
C15orf57	chr15	40531340	40565057	0.577876	0.32905
C15orf59	chr15	73735430	73752370	0.35238	0.51715
C15orf61	chr15	67200674	67527303	-0.458071	0.7087
C16orf13	chr16	634426	636366	0.293697	0.5376
C16orf45	chr16_KI270853v1_alt	1092444	1246252	0.221818	0.6823
C16orf46	chr16	81053496	81077267	0.589807	0.33945
C16orf52	chr16	22008134	22084651	-0.0900322	0.85275
C16orf59	chr16	2460113	2464963	0.0913058	0.8649
C16orf62	chr16	19555414	19701163	-0.201904	0.69105
C16orf72	chr16	9091679	9119698	-0.160596	0.7477
C16orf74	chr16	85707517	85751083	-0.48238	0.36425
C16orf87	chr16	46802046	46831162	-0.23867	0.71875
C16orf91	chr16	1419743	1420800	0.150784	0.81025
C16orf93	chr16	30748298	30776307	-0.188515	0.93725
C16orf95	chr16	87302797	87317420	0.135558	0.8028
C17orf53	chr17	44141905	44162476	0.351628	0.56345
C17orf58	chr17	67991098	67993649	-0.310572	0.55495
C17orf59	chr17	8188332	8190246	0.185997	0.71175
C17orf62	chr17	82389209	82450831	0.318001	0.7054
C17orf75	chr17	32328440	32342209	-0.0281003	0.956
C17orf80	chr17	73193033	73261880	0.108936	0.96835
C17orf85	chr17	3806750	3846251	-0.0896005	0.85655
C17orf89	chr17	81239310	81241298	0.0615359	0.8918
C17orf96	chr17_KI270857v1_alt	2707024	2710253	0.317249	0.5308
C17orf97	chr17	410326	414666	0.0245016	0.965
C18orf21	chr18	35972624	35979287	-0.198543	0.7279
C18orf32	chr18	49481177	49492565	-0.685435	0.589
C18orf61	chr18	12200778	12224710	-0.275768	0.6734
C19orf12	chr19	29698885	29715789	0.0254565	0.9581
C19orf24	chr19	1275520	1279244	0.360566	0.4846
C19orf25	chr19	1450148	1479229	0.329379	0.50865
C19orf33	chr19	38303559	38315966	0.180932	0.70545
C19orf43	chr19	12730639	12734715	0.29383	0.53995
C19orf47	chr19	40321059	40378490	0.427505	0.46135
C19orf48	chr19	50797692	50804853	0.296193	0.56165
C19orf52	chr19	10871576	10930240	-0.251397	0.8469
C19orf53	chr19	13774442	13778772	-0.155316	0.746
C19orf54	chr19	40717102	40749923	-0.0873679	0.924
C19orf60	chr19	18588684	18592337	0.816954	0.11185
C19orf66	chr19	10086118	10102749	0.492771	0.38295
C19orf68	chr19	48170691	48197620	0.198661	0.6838
C19orf70	chr19	5678413	5688523	0.359502	0.4904
C19orf73	chr19	49114360	49119140	-1.98759	0.2668
C19orf81	chr19	50649444	50659310	0.794797	0.171
C1D	chr2	68042199	68063027	0.253933	0.6019
C1GALT1	chr7	7182614	7248649	-0.500226	0.36235
C1GALT1C1	chrX	120625673	120630150	-0.197428	0.69915
C1orf106	chr1	200891498	200915736	0.48357	0.30575
C1orf112	chr1	169795408	169893959	-0.147467	0.81105
C1orf115	chr1	220690285	220699157	0.20918	0.70425
C1orf122	chr1	37802941	37809454	-0.124286	0.8042
C1orf123	chr1	53196428	53220639	0.217325	0.7114
C1orf131	chr1	231223762	231277973	-0.589747	0.61735
C1orf159	chr1	1081817	1116356	0.354596	0.5195
C1orf174	chr1	3889132	3900293	-0.0431674	0.93485
C1orf216	chr1	35713875	35719189	-0.0841033	0.87745
C1orf229	chr1	247110159	247112417	0.392472	0.4757
C1orf233	chr1	1598007	1600096	-0.640781	0.3266
C1orf35	chr1	228100726	228103462	0.395522	0.39935
C1orf43	chr1	154206700	154271510	-0.322807	0.5733
C1orf50	chr1	42767244	42775742	0.610838	0.3084
C1orf52	chr1	85249953	85259672	-0.373744	0.5449
C1orf53	chr1	197902551	197907367	-0.662211	0.45395
C1orf56	chr1	151047782	151059649	0.391752	0.79195
C1orf74	chr1	209756031	209784730	-0.191667	0.71885
C1QBP	chr17	5282262	5439151	-0.561179	0.40965
C1QTNF1	chr17	79019208	79049788	-0.055681	0.9169
C1QTNF6	chr22	37180165	37188290	0.629452	0.29785
C1R	chr12	7080210	7092447	0.514175	0.28655
C1RL	chr12	7094549	7121851	-0.576384	0.3856
C1S	chr12	7060675	7071031	0.172415	0.72295
C20orf196	chr20	5750386	5864407	0.872049	0.2012
C20orf24	chr20	36573472	36646216	0.115383	0.82635
C20orf27	chr20	3753498	3768388	0.254887	0.5777
C20orf96	chr20	270862	290778	0.280557	0.5734
C21orf2	chr21	44328943	44339402	0.339824	0.48065
C21orf33	chr21	44133611	44145723	0.150166	0.7733
C21orf58	chr21	46300429	46323899	0.123017	0.82045
C21orf59	chr21	32601673	32612608	-0.772513	0.14385
C21orf62	chr21_GL383580v2_alt	3021	44650	0.218748	0.711
C22orf39	chr22	19440886	19448232	0.250809	0.66115
C2CD2	chr21	41885109	41953890	0.055218	0.91445
C2CD2L	chr11	119107349	119117124	0.33172	0.57525
C2orf44	chr2	24029335	24047426	-0.08363	0.87735
C2orf47	chr2	199928910	199964124	-0.892945	0.37805
C2orf48	chr2	10141381	10211730	-0.559424	0.3597
C2orf68	chr2	85602841	85649284	-0.0428224	0.9586
C2orf69	chr2	199911255	199928273	-0.505769	0.31845
C2orf72	chr2	231037565	231049712	-0.312387	0.59005
C2orf74	chr2	61145107	61164829	-0.291559	0.64835
C2orf82	chr2	232870283	232876397	0.780483	0.1633
C2orf83	chr2	227610089	227633320	0.337115	0.58655
C3	chr19	6677834	6720682	0.201223	0.6807
C3orf17	chr3	113002444	113019708	0.314676	0.5295
C3orf33	chr3	155762611	155806287	0.375857	0.51485
C3orf38	chr3	88051949	88157965	-0.181376	0.7873
C3orf52	chr3	112086334	112118226	-0.333769	0.5943
C3orf58	chr3	143971797	143992368	-0.195955	0.74715
C3orf62	chr3	49268596	49277075	-0.818649	0.21515
C4orf26	chr4	75556047	75565893	0.122786	0.84095
C4orf27	chr4	169729467	169757942	0.0633246	0.8994
C4orf3	chr4	119296418	119304445	-0.0633319	0.89985
C4orf32	chr4	112145396	112189081	-0.165582	0.7719
C4orf33	chr4	129093673	129112688	-0.836344	0.18755
C4orf48	chr4	2041992	2043970	0.335268	0.47715
C5orf15	chr5	133955506	133968715	-0.323923	0.48295
C5orf22	chr5	31532265	31555058	-0.339623	0.51245
C5orf24	chr5	134845679	134859735	0.222901	0.65885
C5orf28	chr5	43444251	43483890	-0.0506536	0.9218
C5orf30	chr5	103258740	103278660	-0.56008	0.3137
C5orf45	chr5	179797597	179858840	0.260163	0.9029
C5orf56	chr5	132410772	132476044	0.654539	0.2801
C5orf63	chr5	127042557	127073492	0.261978	0.7532
C6orf1	chr6	34246379	34249108	0.307974	0.507
C6orf106	chr6	34587279	34696850	-0.154615	0.74265
C6orf136	chr6_GL000256v2_alt	1947797	1973836	0.0745533	0.95385
C6orf203	chr6	107028171	107051586	-0.339221	0.54735
C6orf226	chr6	42890264	42890816	0.331982	0.5205
C6orf47	chr6_GL000256v2_alt	2957574	2960049	-0.0942097	0.8477
C6orf48	chr6_GL000255v2_alt	3090754	3095602	0.0425434	0.93805
C6orf52	chr6	10671417	10694797	-0.582367	0.4471
C6orf62	chr6	24667034	24719175	-0.575764	0.33675
C6orf89	chr6	36854829	36928964	0.193858	0.79185
C7orf13	chr7	156638365	156640654	-0.403855	0.51465
C7orf26	chr7	6590020	6608726	0.816384	0.15295
C7orf43	chr7	100154419	100158721	0.111653	0.853
C7orf49	chr7	134986507	135170826	-0.240529	0.65295
C7orf50	chr7	996986	1138257	-0.0517504	0.90905
C7orf55	chr7	139340358	139427526	0.00106938	0.99905
C7orf60	chr7	112819146	112939877	-0.0571536	0.90635
C7orf73	chr7	135662472	135676412	0.0688686	0.8813
C8orf33	chr8	145052437	145056030	-0.25137	0.59755
C8orf4	chr8	40153467	40155308	-0.379791	0.4658
C8orf58	chr8	22599600	22604149	-0.114495	0.838
C8orf59	chr8	85177383	85220422	-0.140248	0.77645
C8orf76	chr8	123219955	123275541	0.384145	0.6946
C8orf82	chr8	144517964	144529074	0.612107	0.3619
C8orf86	chr8	38510833	38528662	0.154466	0.81005
C8orf88	chr8	90791692	90985257	-1.60242	0.0571
C9orf114	chr9	128818499	128829821	-0.202791	0.64715
C9orf116	chr9	135495179	135499915	-0.229015	0.64545
C9orf142	chr9	136992417	136993976	0.406505	0.4648
C9orf156	chr9	97904488	97922570	0.208829	0.71975
C9orf16	chr9	128160259	128163928	1.04702	0.0922
C9orf3	chr9	94726668	95087218	-0.279021	0.55035
C9orf40	chr9	74946582	74952886	-0.151624	0.75765
C9orf64	chr9	83938311	83956748	-0.337387	0.5473
C9orf69	chr9	136114580	136118885	0.305	0.5272
C9orf78	chr9	129827284	129835293	0.545163	0.24515
C9orf85	chr9	71911506	71973455	-0.573353	0.386
C9orf89	chr9	93096167	93113283	0.418637	0.45235
C9orf9	chr9	132878902	132890031	-0.41533	0.56625
C9orf91	chr9	114611425	114646423	0.179804	0.74605
C9orf92	chr9	16203934	16276313	-1.79988	0.30875
CA11	chr19	48638014	48682245	-0.0046444	0.9946
CA12	chr15	63323530	63382110	0.279484	0.5456
CA8	chr8	60188863	60281395	-0.834227	0.15275
CA9	chr9	35673917	35681157	-1.3879	0.15715
CAAP1	chr9	26840684	26892828	0.0401107	0.93905
CAB39	chr2	230712841	230821075	-0.140914	0.8001
CABIN1	chr22	24011314	24178628	0.100966	0.8447
CABLES1	chr18	23134563	23260470	-0.244824	0.66585
CABLES2	chr20	62388629	62407283	-0.392527	0.49715
CABP4	chr11	67451300	67461774	0.152575	0.77315
CABYR	chr18	24138955	24161600	-0.345039	0.5612
CACFD1	chr9	133459964	133470787	0.621306	0.2469
CACNB3	chr12	48814431	48828943	0.777892	0.1916
CACNG4	chr17	66964863	67033402	-0.543664	0.3426
CACNG6	chr19	53991148	54012666	0.227782	0.6475
CACTIN	chr19	3607246	3626815	0.00105919	0.99835
CACUL1	chr10	118680981	118755246	-0.263382	0.5744
CACYBP	chr1	174999434	175012027	0.10975	0.8225
CAD	chr2	27217389	27243792	-0.042004	0.92895
CADM1	chr11	115173624	115504523	0.232071	0.63785
CALB2	chr16	71358712	71390438	-0.261729	0.6315
CALCOCO2	chr17	48830987	48865245	-0.21597	0.65825
CALD1	chr7	134779412	134970729	-0.0406222	0.9283
CALM1	chr14	90396982	90408275	-0.182637	0.67775
CALM2	chr2	47160081	47176936	0.448569	0.39395
CALM3	chr19	46601254	46610782	-0.123887	0.8093
CALR	chr19	12938599	12944490	-0.235246	0.60855
CALU	chr7	128739291	128775790	-0.0577385	0.8976
CAMK1	chr3	9749943	9769984	0.647927	0.6801
CAMK1D	chr10	12349542	12835545	0.131981	0.8314
CAMK2D	chr4	113451031	113761927	-0.404656	0.4077
CAMK2N1	chr1	20482390	20486235	-0.460673	0.3549
CAMK2N2	chr3	184249656	184293031	0.298194	0.7805
CAMKK1	chr17	3860322	3893043	-0.139653	0.7767
CAMKK2	chr12	121237691	121298308	0.596749	0.2479
CAMKMT	chr2	44361903	44772592	-0.360693	0.5866
CAMLG	chr5	134738479	134752160	0.126104	0.7896
CAMSAP1	chr9	135808486	135907159	0.012277	0.97975
CAMSAP2	chr1	200739557	200860707	-0.203588	0.67335
CAMTA1	chr1	6785323	7769706	-0.0525847	0.9265
CAMTA2	chr17	4967991	4987665	0.208028	0.67505
CAND1	chr12	67269280	67314692	-0.0410739	0.92835
CANT1	chr17	78991715	79009817	0.160908	0.73335
CANX	chr5	179698928	179731638	-0.0901634	0.8469
CAP1	chr1	40040582	40072649	0.0679795	0.87945
CAP2	chr6	17393504	17557792	0.0749751	0.88795
CAPG	chr2	85394747	85414074	-0.0219426	0.9631
CAPN1	chr11	65181214	65212006	0.502648	0.28115
CAPN10	chr2	240586715	240599109	0.419239	0.5007
CAPN12	chr19	38647626	38744474	0.362507	0.53945
CAPN15	chr16	527855	554636	0.358815	0.48025
CAPN2	chr1	223701592	223776018	-0.0637372	0.89745
CAPN7	chr3	15206225	15252916	-0.731585	0.1605
CAPNS1	chr19	36139925	36150353	0.0960408	0.83375
CAPRIN1	chr11	34051682	34102610	-0.0276701	0.9546
CAPZA1	chr1	112619452	112671619	-0.0465991	0.9203
CAPZA2	chr7	116862508	116919259	-0.335414	0.4697
CAPZB	chr1	19338772	19485641	-0.517501	0.2648
CARD10	chr22	37490361	37519203	0.332093	0.5145
CARD8	chr19	48208085	48258193	-1.05434	0.2515
CARHSP1	chr16	8852941	8869012	-0.0181907	0.9694
CARM1	chr19	10871576	10930240	0.478887	0.40465
CARS	chr11_KI270831v1_alt	231983	288483	0.179515	0.70085
CARS2	chr13	110641409	110706180	0.110922	0.8198
CASC10	chr10	21494491	21497284	0.204893	0.679
CASC15	chr6	21666443	22194387	0.256971	0.6956
CASC21	chr8	127244636	127482139	-0.0761324	0.95595
CASC3	chr17	40140253	40172178	-0.0162724	0.9741
CASC4	chr15	44288710	44415761	-0.209138	0.67935
CASC8	chr8	127244636	127482139	-0.0874669	0.91525
CASC9	chr8	75223116	75278889	-0.12338	0.8412
CASD1	chr7	94509857	94557016	0.167091	0.76595
CASKIN1	chr16	2155797	2196464	-0.0462086	0.9574
CASKIN2	chr17	75456582	75515583	0.127071	0.88795
CASP2	chr7	143288214	143307696	-0.113099	0.80395
CASP3	chr4	184627695	184649475	-0.327383	0.60875
CASP6	chr4	109688628	109703473	0.0314381	0.9494
CASP7	chr10	113679161	113730909	-0.181865	0.71395
CASP8	chr2	201233442	201287711	-0.499352	0.32705
CASP9	chr1	15491400	15524790	-0.0611823	0.91245
CAST	chr5	96662036	96814145	-0.448943	0.45635
CAT	chr11	34438924	34472060	0.0762553	0.89215
CAV1	chr7	116524784	116561185	-0.140097	0.76175
CAV2	chr7	116499600	116508541	0.859329	0.07595
CBFA2T2	chr20	33490121	33650031	0.115663	0.82185
CBFB	chr16	67029146	67101055	0.461031	0.35995
CBLL1	chr7	107743696	107761667	-0.083989	0.8721
CBR1	chr21	36069641	36126640	-0.0103685	0.9843
CBR3	chr21	36131766	36156308	0.0530075	0.92085
CBR3-AS1	chr21	36131766	36156308	-0.158411	0.93305
CBR4	chr4	168987590	169010317	0.0896568	0.8769
CBX1	chr17	48070051	48101521	-0.448898	0.3578
CBX2	chr17	79778177	79787650	-0.0416454	0.9346
CBX3	chr7	26201210	26213607	-0.182275	0.6722
CBX4	chr17	79833155	79839414	-0.181972	0.7071
CBX5	chr12	54230945	54280131	0.400472	0.4033
CBX6	chr22	38861426	38872334	-0.445455	0.34595
CBX8	chr17	79794376	79797116	-1.64923	0.0193
CBY1	chr22	38656652	38673851	0.233907	0.66715
CC2D1B	chr1	52350592	52366205	-0.66317	0.22695
CC2D2A	chr4	15469864	15601557	-0.0313388	0.9639
CCAR1	chr10	68721143	68792377	-0.0731984	0.86995
CCAR2	chr8	22604631	22669148	-0.338426	0.75795
CCBE1	chr18	59430938	59697412	0.398831	0.43825
CCBL1	chr9	128832941	128882075	0.167606	0.7634
CCBL2	chr1	88935772	88992960	-0.0230094	0.9773
CCDC101	chr16	28553927	28591790	-0.0477788	0.92905
CCDC102A	chr16	57512177	57536565	-0.228138	0.6732
CCDC103	chr17	44899711	44903679	0.0866985	0.87905
CCDC106	chr19	55647587	55653160	-0.403237	0.5107
CCDC109B	chr4	109560198	109687716	-0.146541	0.76385
CCDC115	chr2	130337932	130342681	-0.0678587	0.89525
CCDC117	chr22	28772673	28789301	-0.186883	0.71375
CCDC12	chr3	46921729	47009704	-0.0293734	0.9548
CCDC122	chr13	43836352	43893932	0.07957	0.88095
CCDC124	chr19	17933014	17943985	0.32795	0.50975
CCDC125	chr5_GL339449v2_alt	63866	712608	0.49435	0.3899
CCDC127	chr5	204759	218182	0.0745681	0.89005
CCDC130	chr19	13747938	13763292	0.982343	0.06925
CCDC137	chr17	81666730	81673906	0.436286	0.38525
CCDC138	chr2	108786749	108876591	-0.507248	0.40335
CCDC142	chr2	74472831	74494564	0.396718	0.54425
CCDC167	chr6	37482920	37499924	0.283638	0.5692
CCDC184	chr12	48183582	48185926	-0.022934	0.9711
CCDC22	chrX	49235466	49264826	0.0137499	0.9876
CCDC24	chr1	43991607	44031492	-0.23516	0.76245
CCDC25	chr8	27733315	27772653	0.0139838	0.9756
CCDC28A	chr6	138725210	138793319	0.332484	0.5488
CCDC28B	chr1	32200385	32205390	0.296493	0.5943
CCDC34	chr11	27338513	27363248	-0.169461	0.7143
CCDC43	chr17	44677436	44689797	-0.0704749	0.8974
CCDC47	chr17	63745249	63773728	-0.634854	0.18745
CCDC50	chr3	191267154	191398670	-0.121911	0.80935
CCDC51	chr3	48432169	48440119	-0.140129	0.82475
CCDC53	chr12	102012839	102062124	-0.353587	0.554
CCDC57	chr17	82101469	82212813	0.401805	0.42285
CCDC58	chr3	122359590	122383231	-0.446222	0.34875
CCDC59	chr12	82352303	82479237	-1.05895	0.05695
CCDC6	chr10	59788747	59906656	-0.0365155	0.94505
CCDC69	chr5	151181051	151224093	0.175989	0.7237
CCDC71	chr3	49162534	49166352	-0.190763	0.727
CCDC71L	chr7	106656764	106661188	-0.145842	0.77305
CCDC73	chr11	32583766	32794658	0.0434608	0.9349
CCDC77	chr12	280056	442640	-0.091432	0.9514
CCDC80	chr3	112604385	112641143	-0.021798	0.9644
CCDC84	chr11	118998132	119018347	-0.616226	0.73465
CCDC85B	chr11	65890403	65891635	1.03214	0.0668
CCDC85C	chr14	99481401	99604390	-0.205093	0.69135
CCDC88B	chr11	64340217	64357534	0.611688	0.2497
CCDC9	chr19	47256473	47271953	0.329861	0.54765
CCDC90B	chr11	83259092	83286407	-0.133777	0.78725
CCDC91	chr12	28257199	28550166	-0.545924	0.30875
CCDC92	chr12_KI270834v1_alt	109952	119347	-0.15201	0.76505
CCDC93	chr2	117915477	118014163	-0.161572	0.7528
CCDC94	chr19	4247113	4269088	0.0267591	0.9628
CCDC97	chr19	41310188	41324883	0.0525262	0.92195
CCHCR1	chr6_GL000255v2_alt	2400453	2416270	0.14223	0.7868
CCK	chr3	42257825	42266170	-0.724098	0.4135
CCL2	chr17	34255276	34257201	0.367242	0.48095
CCL20	chr2	227813841	227817564	-1.13902	0.07115
CCL26	chr7	75769523	75789746	-0.661652	0.30875
CCL5	chr17_KI270857v1_alt	106023	114905	-0.0567156	0.93295
CCM2	chr7	44999745	45076470	0.16233	0.7537
CCNA2	chr4	121801316	121823933	-0.330738	0.5218
CCNB1	chr5	69167009	69178243	0.107873	0.81555
CCNB1IP1	chr14	20311367	20333312	0.107727	0.8417
CCNB2	chr15	59105084	59125045	0.290699	0.5482
CCNC	chr6	99542386	99568814	-0.0788901	0.87605
CCND1	chr11	69641104	69654474	-0.0476134	0.9172
CCND3	chr6	41934932	42048894	0.00317729	0.99345
CCNDBP1	chr15	43185267	43197177	0.566803	0.25855
CCNE1	chr19	29811993	29824308	0.654152	0.2108
CCNF	chr16	2429393	2458858	0.391407	0.40785
CCNG1	chr5	163437570	163445016	-0.0813348	0.86945
CCNH	chr5	87394261	87413033	-0.949722	0.10905
CCNI	chr4	77048020	77075972	-0.239703	0.6069
CCNJL	chr5	160251651	160339592	-0.0352148	0.9441
CCNK	chr14	99481401	99604390	-0.527012	0.5808
CCNL1	chr3	157146501	157160760	-0.166203	0.75705
CCNL2	chr1	1385710	1399338	-0.0295156	0.96005
CCNO	chr5	55231152	55233717	-0.00729149	0.9911
CCNY	chr10	35246980	35572670	-0.0428199	0.93195
CCNYL1	chr2	207711539	207756172	-0.494944	0.3325
CCP110	chr16	19523856	19553406	0.286453	0.576
CCPG1	chr15	55317183	55508234	0.647421	0.37835
CCR6	chr6	167111806	167139141	0.336913	0.5742
CCS	chr11	66593218	66606019	0.318009	0.5084
CCSAP	chr1	229321004	229342941	-0.466765	0.36205
CCSER2	chr10	84328588	84518521	-0.326785	0.52645
CCT2	chr12	69585427	69601577	-0.061988	0.89235
CCT3	chr1	156308960	156346994	0.0928516	0.84605
CCT4	chr2	61868126	61888671	-0.215131	0.61805
CCT5	chr5	10249920	10266412	-0.0604041	0.8917
CCT6A	chr7	56051684	56063989	-0.0934095	0.8257
CCT6P3	chr7	65038353	65074713	0.440117	0.4593
CCT7	chr2	73234235	73253022	0.128848	0.7707
CCT8	chr21	29056321	29073797	0.100157	0.8298
CCZ1	chr7	5898709	5925972	-0.673826	0.1627
CCZ1B	chr7	6798934	6826295	-0.358854	0.5387
CD109	chr6	73693902	73828317	-0.309987	0.50925
CD14	chr5	140631727	140633701	0.6543	0.2531
CD151	chr11	832951	838835	0.106433	0.82675
CD164	chr6	109366513	109382559	0.231127	0.6568
CD209	chr19	7739994	7747578	0.00244262	0.9964
CD24	chr6	106969830	106976855	-0.336509	0.4822
CD276	chr15	73684280	73714518	0.8585	0.07385
CD2AP	chr6	47477788	47627260	-0.0382267	0.94515
CD2BP2	chr16	30350765	30355361	0.143529	0.76045
CD320	chr19	8302126	8308356	0.412411	0.4185
CD38	chr4	15778307	15849083	-0.12343	0.86585
CD3EAP	chr19	45379633	45423919	0.144105	0.87915
CD3G	chr11	118344343	118353782	0.149128	0.8217
CD44	chr11	35138869	35232402	0.334883	0.45845
CD46	chr1	207752037	207795516	-0.0124007	0.9783
CD47	chr3	108043093	108091088	-0.0759244	0.87835
CD55	chr1	207321471	207360966	-0.0805122	0.884
CD58	chr1	116514533	116571093	-0.096394	0.8535
CD59	chr11	33703009	33736479	0.0566563	0.9021
CD63	chr12	55725442	55729673	0.2285	0.64215
CD68	chr17	7579486	7582111	0.164266	0.74355
CD70	chr19	6585838	6591152	0.638809	0.20815
CD81	chr11	2328748	2397419	0.364309	0.42585
CD82	chr11	44565590	44619765	-0.0851535	0.87705
CD84	chr1	160541093	160579516	0.402525	0.4458
CD9	chr12	6200315	6238271	0.0878298	0.87305
CD99	chrY	2691186	2741309	-0.114821	0.81095
CD99L2	chrX	150766335	150898816	0.0559933	0.90405
CDA	chr1	20588950	20618907	0.0501062	0.93625
CDC123	chr10	12129640	12250590	-0.136918	0.825
CDC16	chr13	114234886	114272675	-0.0910608	0.87465
CDC20	chr1	43358954	43363202	0.140745	0.7649
CDC23	chr5	138178727	138213343	0.0496809	0.94905
CDC25A	chr3	48157177	48188311	-0.357291	0.46695
CDC25B	chr20	3786771	3806121	0.171222	0.7139
CDC25C	chr5	138285264	138349729	0.355411	0.7066
CDC26	chr9	113267010	113275589	-0.408441	0.4369
CDC27	chr17	47117696	47189312	0.131326	0.7838
CDC34	chr19	531732	542087	0.428595	0.3633
CDC37	chr19	10391132	10403595	-0.0706155	0.86855
CDC37L1	chr9	4679552	4708398	-0.532988	0.40715
CDC37L1-AS1	chr9	4676600	4679480	-0.637174	0.45215
CDC40	chr6	110180420	110232219	-0.200726	0.71805
CDC42	chr1	22052626	22092943	-0.223214	0.63805
CDC42BPB	chr14	102932378	103057405	0.59189	0.21695
CDC42EP1	chr22	37560463	37569403	0.208205	0.71635
CDC42EP2	chr11	65314817	65322429	0.265116	0.5889
CDC42EP3	chr2	37641881	37672535	-0.198484	0.6922
CDC42EP4	chr17	73283623	73312004	-0.2387	0.6473
CDC42SE1	chr1	151047782	151059649	-0.0530296	0.9354
CDC42SE2	chr5	131264008	131394689	1.48289	0.00325
CDC45	chr22	19479825	19520612	-0.196108	0.7099
CDC5L	chr6	44387513	44450424	-0.498816	0.347
CDC6	chr17	40287893	40303161	-0.173512	0.69875
CDC73	chr1	193121957	193254812	-0.179583	0.71675
CDCA2	chr8	25458996	25507909	0.126883	0.79205
CDCA3	chr12	6840853	6852066	0.294048	0.55675
CDCA4	chr14	105009572	105021088	-0.227134	0.64525
CDCA5	chr11	65077454	65084143	0.303421	0.548
CDCA7	chr2	173354832	173368990	-0.583211	0.27275
CDCA7L	chr7	21543214	21945924	-0.141823	0.7951
CDCA8	chr1	37692400	37709719	0.0384749	0.9352
CDCP1	chr3	45082273	45146422	0.584863	0.2157
CDH1	chr16	68737291	68835541	0.0361578	0.94355
CDH2	chr18	27950962	28177446	0.0436387	0.92465
CDH23	chr10	71396933	71815947	0.154663	0.8403
CDH4	chr20_KI270869v1_alt	8602	54269	-0.404721	0.4224
CDIP1	chr16_KI270855v1_alt	212998	216989	-0.372379	0.5395
CDIPT	chr16	29858355	29863288	0.494064	0.33065
CDK1	chr10	60778330	60794852	0.109825	0.82505
CDK10	chr16	89686667	89701713	0.106224	0.83405
CDK11B	chr1	1635225	1659097	-0.128667	0.82495
CDK12	chr17	39461510	39534565	0.056752	0.91165
CDK16	chrX	47218128	47229995	0.262769	0.57335
CDK17	chr12	96278260	96400588	-0.446635	0.4442
CDK19	chr6	110609977	110895712	-0.157803	0.8796
CDK2	chr12	55966768	55972789	0.18324	0.70465
CDK2AP1	chr12	123260969	123272316	-0.305015	0.51775
CDK2AP2	chr11	67506489	67508728	0.219917	0.6357
CDK4	chr12	57745000	57752447	0.443525	0.37095
CDK5	chr7	151053811	151057965	0.205724	0.69085
CDK5RAP1	chr20	33358838	33401569	-0.0824045	0.87105
CDK5RAP2	chr9	120388868	120580170	0.164533	0.73565
CDK5RAP3	chr17	47970527	47981786	0.00508329	0.9932
CDK6	chr7	92604920	92917187	-1.17799	0.0244
CDK7	chr5_GL339449v2_alt	17974	60596	-0.0655945	0.9005
CDK9	chr9	127786025	127790773	-0.196122	0.7426
CDKAL1	chr6	20534456	21232403	-0.00948818	0.98905
CDKN1A	chr6	36676459	36687339	0.142794	0.7684
CDKN1B	chr12	12717269	12722382	0.618707	0.2504
CDKN2AIPNL	chr5	134402064	134411907	-0.0695579	0.8865
CDKN2C	chr1	50968694	50974637	0.201694	0.73425
CDKN2D	chr19	10566461	10568979	-0.0870944	0.87005
CDKN3	chr14	54396954	54420216	0.46363	0.38905
CDPF1	chr22	46244012	46250296	0.0141037	0.97755
CDR2L	chr17	74987631	75005797	0.018901	0.9708
CDRT4	chr17	15436014	15563631	-0.1378	0.87365
CDS2	chr20	5126760	5197887	-0.231596	0.62925
CDT1	chr16	88803777	88809258	0.286337	0.58465
CDV3	chr3	133573589	133590274	-0.470266	0.3141
CDYL	chr6	4706158	4955544	-0.116693	0.80925
CEACAM6	chr19	41755519	41772208	0.244223	0.67245
CEACAM8	chr19	42397127	42652355	0.23779	0.8487
CEBPA	chr19	33299933	33302564	-0.302803	0.5647
CEBPB	chr20	50184602	50192691	-0.069867	0.8738
CEBPD	chr8	47736913	47738164	-0.44907	0.39095
CEBPG	chr19	33373668	33382686	-0.487912	0.3308
CEBPZ	chr2	37196491	37231597	-0.201834	0.86475
CEBPZOS	chr2	37196491	37231597	0.395636	0.48445
CECR5	chr22	17137519	17165445	-0.273947	0.616
CECR5-AS1	chr22	17137519	17165445	-2.84368	0.26445
CELF1	chr11	47465936	47553240	0.16265	0.72935
CELSR3-AS1	chr3	48663767	48669170	-1.16719	0.3754
CEMP1	chr16	2520361	2531408	0.0824836	0.9209
CEND1	chr11	787109	790126	-1.01295	0.0993
CENPA	chr2	26786013	26794587	-0.294949	0.55645
CENPB	chr20	3783850	3786690	0.358311	0.469
CENPBD1	chr16	89969774	90000787	0.011142	0.98595
CENPBD1P1	chr19	58575398	58584395	0.340442	0.51155
CENPF	chr1	214603188	214664571	0.0377315	0.9374
CENPH	chr5	69189547	69210357	0.28777	0.5705
CENPJ	chr13	24882273	24922889	0.347066	0.50235
CENPK	chr5	65517765	65563168	-0.512796	0.37625
CENPM	chr22	41938720	41947164	0.586436	0.2635
CENPN	chr16	80975801	81033104	0.112282	0.8677
CENPO	chr2	24790266	24919186	0.15262	0.8974
CENPU	chr4	184649612	184734132	-0.877539	0.1085
CENPV	chr17	16342533	16353498	0.691322	0.19625
CENPW	chr6	126339788	126483320	0.187405	0.72945
CEP104	chr1	3812080	3857233	0.137038	0.8027
CEP112	chr17	65635539	66192131	0.110543	0.8897
CEP120	chr5	123344884	123423592	0.131042	0.79675
CEP126	chr11	101890673	102001065	-0.0877358	0.86715
CEP131	chr17	81189592	81222951	-0.375698	0.50385
CEP135	chr4	55948807	56033363	0.0355722	0.9496
CEP164	chr11	117321777	117413266	-0.0637412	0.90125
CEP170B	chr14	104865312	104896770	-0.41156	0.3938
CEP19	chr3	196706276	196712294	0.535324	0.40915
CEP350	chr1	179954772	180114880	-0.196226	0.67735
CEP41	chr7	130393770	130441210	0.0694012	0.89215
CEP44	chr4	174236658	174333380	-0.0726119	0.9012
CEP55	chr10	93496611	93529092	-0.0656215	0.8984
CEP57	chr11	95790460	95832693	-0.360259	0.5448
CEP63	chr3	134477703	134575013	-0.711538	0.46
CEP68	chr2	65056360	65130301	-0.509169	0.7284
CEP70	chr3	138494338	138594383	-0.186243	0.76045
CEP85	chr1	26234152	26279038	-0.48713	0.45225
CEP89	chr19	32878997	32972029	0.23712	0.66835
CEP95	chr17	64507039	64537944	-0.584148	0.31095
CEP97	chr3	101724592	101770562	-0.250138	0.62295
CERCAM	chr9	128340559	128662136	0.117296	0.9475
CERK	chr22	46684409	46738255	-0.124097	0.80895
CERS2	chr1	150965172	150975003	-0.800109	0.10045
CERS5	chr12	50129305	50167533	0.163583	0.7478
CERS6-AS1	chr2	168456248	168786429	-0.362265	0.5916
CES1	chr16_GL383556v1_alt	26724	57068	0.131046	0.8181
CES2	chr16	66934443	66945091	0.108255	0.82065
CETN2	chrX	152827326	152830757	0.085433	0.8507
CETN3	chr5	90393334	90409786	-0.361533	0.44495
CFAP20	chr16	58113592	58129392	-0.434135	0.4203
CFAP36	chr2	55519594	55545080	-0.322591	0.5129
CFAP97	chr4	185159661	185204028	-0.189631	0.70395
CFB	chr6_GL000256v2_alt	3247132	3253273	0.666789	0.20865
CFD	chr19_KI270868v1_alt	38544	42489	0.070352	0.88635
CFDP1	chr16	75293709	75433489	-0.449473	0.36775
CFH	chr1	196651877	196747504	0.115507	0.8525
CFL1	chr11	65854813	65858333	-0.0512133	0.91115
CFL2	chr14	34710381	34714823	-0.239614	0.6282
CFLAR	chr2	201116103	201172688	-0.0176441	0.97685
CGGBP1	chr3	88051949	88157965	-0.162204	0.82235
CGREF1	chr2	27086742	27119127	0.346201	0.70235
CGRRF1	chr14	54509868	54538616	-0.134384	0.83145
CH17-340M24.3	chrX	154424379	154428479	-0.240117	0.6762
CHAC1	chr15	40953437	40956519	-0.670276	0.35655
CHAC2	chr2	53669979	53860033	0.21418	0.79
CHAF1A	chr19	4402662	4443397	0.529206	0.2882
CHAF1B	chr21	36385390	36416827	0.0224823	0.96305
CHCHD1	chr10	73782049	73783648	-0.030372	0.9487
CHCHD10	chr22_KI270879v1_alt	447	4334	0.0218127	0.9647
CHCHD2	chr7	56101572	56106494	0.0537269	0.91825
CHCHD3	chr7	132784861	133082068	-0.202618	0.6793
CHCHD4	chr3	14112076	14124871	0.102671	0.8341
CHCHD5	chr2	112584436	112589040	0.369605	0.4862
CHCHD6	chr3	126704219	126960420	0.116934	0.82535
CHCHD7	chr8	56211755	56218617	-0.24263	0.64645
CHD1	chr5	98855203	98926534	-0.407227	0.4607
CHD1L	chr1	147242640	147295766	-0.0156466	0.97435
CHD2	chr15	92900320	93028007	-0.066395	0.89435
CHD3	chr17	7884804	7912757	0.305592	0.5004
CHD4	chr12	6570081	6607433	0.0372763	0.93505
CHD6	chr20	41402102	41618494	0.118205	0.8035
CHD8	chr14	21385193	21437298	0.299058	0.5638
CHDH	chr3	53816296	53846393	0.257196	0.61655
CHEK1	chr11	125625135	125680898	0.136823	0.79865
CHEK2	chr22	28687742	28741834	1.05357	0.1038
CHERP	chr19	16496310	16542452	0.518121	0.3612
CHFR	chr12	132840351	132887618	0.66145	0.23325
CHIC2	chr4	54009790	54064648	-0.98109	0.33275
CHID1	chr11	867858	915058	0.506873	0.28605
CHKA	chr11	68052858	68121391	0.173553	0.7478
CHKB-AS1	chr22	50583025	50595281	0.708039	0.3013
CHM	chrX	85861179	86047562	-0.797881	0.168
CHMP1A	chr16	89644430	89670458	0.184536	0.69215
CHMP1B	chr18	11689014	11908797	-0.220408	0.75865
CHMP2A	chr19	58551565	58555124	0.163288	0.7242
CHMP2B	chr3	87227262	87255548	-0.312836	0.52245
CHMP3	chr2	86503429	86778041	-0.125348	0.82135
CHMP4A	chr14	24209580	24213830	-0.0518589	0.91615
CHMP4B	chr20	33811303	33854367	0.353441	0.45145
CHMP4C	chr8	81732452	81759513	0.567292	0.30985
CHMP5	chr9	33264878	33282069	-0.0387821	0.94095
CHMP6	chr17	80991840	81000133	0.664688	0.2293
CHMP7	chr8	23243636	23261999	0.0646017	0.8994
CHN1	chr2	174799313	175005379	-0.451367	0.48855
CHORDC1	chr11	90200429	90223364	-0.388749	0.4427
CHP1	chr15	41231238	41281885	0.125338	0.79695
CHPF	chr2	219538946	219550596	0.554519	0.2738
CHPF2	chr7	151232488	151238827	0.334748	0.51215
CHPT1	chr12	101697638	101739472	-0.201299	0.6933
CHRAC1	chr8	140511297	140517153	-0.272643	0.592
CHRNA5	chr15	78565519	78621295	0.25013	0.61145
CHRNA7	chr15_KI270905v1_alt	4315602	4455518	0.273571	0.6118
CHRNB1	chr17	7445086	7457613	-0.356535	0.56665
CHST10	chr2	100391859	100417668	-0.20014	0.6865
CHST11	chr12	104456913	104762014	-0.431615	0.39425
CHST12	chr7	2403559	2434581	0.567911	0.26155
CHST14	chr15	40470960	40473158	-0.496272	0.3842
CHST15	chr10	124007665	124093607	0.217185	0.6935
CHST5	chr16	75528529	75535170	0.0275088	0.95735
CHST7	chrX	46573686	46598496	0.308239	0.5732
CHSY1	chr15	101175722	101251932	-0.311206	0.53055
CHTF18	chr16	788621	800733	0.250629	0.6761
CHTF8	chr16	69105563	69132590	0.0364246	0.936
CHTOP	chr1	153618799	153646306	0.479941	0.6912
CHUK	chr10	100188366	100229587	-0.470881	0.38045
CHURC1	chr14	64914360	65102695	-0.272943	0.8871
CHURC1-FNTB	chr14	64914360	65102695	0.227044	0.9337
CIAO1	chr2	96266145	96274162	-0.0629152	0.8938
CIAPIN1	chr16	57428168	57461275	0.00262781	0.99605
CIB1	chr15	90230244	90272211	0.355241	0.4776
CIB2	chr15	78104605	78131535	0.7664	0.13375
CIC	chr19	42268536	42295796	0.150641	0.7859
CIDECP	chr3	10017552	10026136	-0.200446	0.8323
CINP	chr14	102348281	102362916	0.451468	0.35735
CIPC	chr14	77098234	77117287	-0.368779	0.4649
CIR1	chr2	174348149	174395715	-0.159959	0.75555
CIRBP	chr19	1267470	1274809	0.712337	0.22765
CIRH1A	chr16_GL383557v1_alt	60801	86649	-0.0916925	0.8497
CISD1	chr10	58269101	58289259	0.0372235	0.9369
CISD2	chr4	102868977	103019739	-0.303462	0.53465
CISD3	chr17_KI270857v1_alt	2765575	2783624	0.419088	0.6414
CIT	chr12	119685789	119877291	-0.00623347	0.99045
CITED1	chrX	72301637	72307187	-1.23204	0.11705
CITED4	chr1	40861055	40862346	-0.116892	0.81455
CIZ1	chr9	128166064	128255248	-0.16686	0.90215
CKAP2	chr13	52455359	52476631	-0.116347	0.83675
CKAP2L	chr2	112736350	112764677	-0.0316852	0.951
CKAP4	chr12	106237880	106247935	0.150938	0.7479
CKAP5	chr11	46743533	46846308	-0.404396	0.43205
CKB	chr14	103519657	103522859	0.507668	0.2913
CKLF	chr16	66552562	66579135	-0.307574	0.55245
CKMT2-AS1	chr5	81233319	81301569	0.517875	0.33575
CKS1B	chr1	154974641	154979249	-0.662898	0.16425
CKS2	chr9	89311194	89316703	-0.193971	0.67855
CLASP1	chr2	121337775	121649476	0.155271	0.77135
CLASRP	chr19	45039039	45070956	0.168823	0.7376
CLCC1	chr1	108876980	108963499	-0.0484019	0.92245
CLCF1	chr11	67317838	67391687	-0.751735	0.71
CLCN3	chr4	169620520	169723187	-0.0540865	0.9172
CLCN7	chr16	1444932	1475084	0.721505	0.155
CLDN1	chr3	190305700	190322446	-0.14063	0.77685
CLDN15	chr7	101232091	101238820	0.78115	0.25205
CLDN2	chrX	106900062	106930861	-0.0862793	0.85185
CLDN3	chr7	73768996	73770270	-0.0777779	0.91145
CLDN4	chr7	73830862	73832693	-0.181332	0.76775
CLDND1	chr3	98515472	98523066	-0.454745	0.50855
CLDND2	chr19	51367097	51369003	-0.171361	0.775
CLEC11A	chr19	50723347	50725724	0.65191	0.19825
CLEC2B	chr12	9852368	9869859	-0.341724	0.6242
CLIC1	chr6_GL000256v2_alt	3029876	3036620	0.394001	0.40385
CLIC4	chr1	24745268	24844324	-0.379241	0.4855
CLINT1	chr5	157785742	157859175	-0.817516	0.1139
CLIP1	chr12	122271433	122422569	-0.267965	0.60935
CLIP2	chr7	74289474	74405943	0.75439	0.12045
CLIP4	chr2	29097675	29183813	0.234838	0.67235
CLK1	chr2	200853008	200864744	-0.477438	0.38815
CLK2	chr1_GL383519v1_alt	67890	78552	0.630013	0.2837
CLK3	chr15	74608371	74630201	0.123444	0.8131
CLK4	chr5	178602663	178627053	0.148571	0.7872
CLMN	chr14	95181938	95319908	0.0509586	0.9215
CLMP	chr11	123072324	123195299	1.37188	0.03565
CLN3	chr16	28466652	28492302	0.246639	0.60615
CLN5	chr13	76991923	77002517	0.298969	0.5893
CLN6	chr15	68206991	68229742	-0.0521248	0.9095
CLN8	chr8_KI270926v1_alt	176361	199228	0.31807	0.51745
CLNS1A	chr11	77616150	77637806	0.014605	0.97695
CLP1	chr11	57657743	57661865	-0.0547781	0.9389
CLPP	chr19	6361451	6368904	-0.00568528	0.9898
CLPSL2	chr6	35776593	35779552	-0.0768667	0.93975
CLPTM1	chr19	44954584	44993346	0.30365	0.5395
CLPTM1L	chr5_KI270791v1_alt	169121	195710	0.182199	0.69715
CLPX	chr15	65150445	65185225	-0.519818	0.36695
CLSPN	chr1	35732111	35769950	0.284904	0.58195
CLSTN1	chr1	9651731	9824526	0.237471	0.73135
CLTA	chr9	36190855	36212062	0.030176	0.9501
CLTB	chr5	176392454	176416569	0.498082	0.286
CLTC	chr17	59619688	59696956	-0.167341	0.7215
CLU	chr8	27596916	27614811	-0.266876	0.5425
CLUAP1	chr16	3500944	3577404	0.130378	0.7946
CLUH	chr17	2689385	2711633	0.162893	0.706
CMAS	chr12	22046175	22065672	-0.0480315	0.92635
CMBL	chr5	10277594	10308056	-0.274893	0.616
CMC1	chr3	28241632	28319772	-0.301075	0.63135
CMC2	chr16	80975801	81033104	-0.518136	0.62735
CMC4	chrX	155061624	155071272	0.220422	0.71
CMIP	chr16	81445169	81711763	-0.0872689	0.84855
CMPK1	chr1	47333796	47378839	-0.173047	0.71895
CMSS1	chr3	99816631	100178632	-0.163853	0.7232
CMTM3	chr16	66604031	66613893	-0.112181	0.8187
CMTM4	chr16	66614749	66696707	0.36754	0.49825
CMTM6	chr3	32481311	32502911	-0.35349	0.4577
CMTM7	chr3	32391670	32454841	0.0782714	0.879
CMTM8	chr3	32238678	32370321	-0.130999	0.80755
CMTR1	chr6	37433130	37481508	0.455958	0.44895
CMTR2	chr16	71282299	71289606	-0.597408	0.2865
CNBD2	chr20	35968580	36030700	0.0586059	0.91685
CNBP	chr3	129167814	129183967	-0.0649353	0.88985
CNDP2	chr18	74496264	74523454	0.372669	0.4593
CNEP1R1	chr16	50025205	50037088	-0.839071	0.20925
CNFN	chr19	42387018	42390292	0.709678	0.19605
CNIH1	chr14	54426928	54441430	-0.368926	0.45035
CNIH4	chr1	224356810	224379451	0.16583	0.78245
CNN2	chr19	1026274	1039068	-0.229546	0.6284
CNN3	chr1	94896948	94927223	-1.34466	0.00765
CNNM1	chr10	99329098	99394331	-0.141592	0.79395
CNNM3	chr2	96816253	96835384	0.133219	0.7903
CNOT1	chr16	58515478	58629886	-0.0436625	0.9263
CNOT10	chr3	32685144	32773875	-0.547285	0.31425
CNOT11	chr2	101252882	101270316	-0.107092	0.81075
CNOT2	chr12	70222190	70354993	0.121741	0.82325
CNOT3	chr19_KI270938v1_alt	112548	134594	0.352125	0.57785
CNOT6	chr5	180494398	180578405	0.176749	0.72755
CNOT7	chr8	17229230	17246878	-0.58111	0.2127
CNOT8	chr5	154858248	154876792	-0.566406	0.2602
CNP	chr17	41966740	42038026	0.206901	0.8437
CNPPD1	chr2	219171896	219176980	0.613304	0.31315
CNPY2	chr12	56310428	56334053	0.103989	0.83115
CNPY3	chr6	42929121	42939270	0.304419	0.5781
CNPY4	chr7	100092727	100125505	-0.131562	0.6808
CNTLN	chr9	17134990	17503923	0.199086	0.72325
CNTN1	chr12	40692441	41072411	-0.302196	0.53515
CNTROB	chr17	7932123	7949919	0.02886	0.95875
COA1	chr7	43631151	43729541	0.151823	0.7859
COA3	chr17	42797617	42798725	0.13155	0.77505
COA4	chr11	73872667	73927736	0.611356	0.3874
COA5	chr2	98599322	98608518	0.383264	0.44085
COA6	chr1	234372806	234384049	-0.524649	0.4654
COA7	chr1	52686341	52698366	0.31847	0.53055
COASY	chr17	42562073	42566281	-0.126614	0.7938
COCH	chr14	30874534	30890616	-0.279415	0.6234
COG2	chr1	230642455	230693985	0.169478	0.7657
COG4	chr16	70480568	70523554	0.527115	0.28695
COG5	chr7	107168960	107578523	0.414491	0.5862
COG7	chr16	23388492	23453191	-0.0817058	0.8799
COIL	chr17	56938199	56961050	0.0491524	0.93145
COL18A1	chr21	45405136	45513720	0.24334	0.5962
COL27A1	chr9	114155544	114312516	-0.138627	0.7893
COL4A2	chr13	110307283	110513026	0.0158408	0.9743
COL4A3BP	chr5	75371102	75599821	0.0948221	0.8695
COL5A1	chr9	134641804	134872618	0.384628	0.43175
COL5A2	chr2	189031914	189179879	0.0443204	0.9253
COL6A1	chr21	45981748	46005049	-0.266576	0.6236
COL7A1	chr3	48564072	48595160	0.327847	0.49145
COLGALT1	chr19	17555701	17583156	0.666138	0.20795
COMMD1	chr2	61905667	62136070	-0.0825267	0.8729
COMMD10	chr5	116084975	116293290	-0.218627	0.6435
COMMD2	chr3	149738469	149752499	0.0520625	0.9161
COMMD3	chr10	22316382	22331485	0.149801	0.8112
COMMD3-BMI1	chr10	22316382	22331485	-0.0165483	0.98675
COMMD4	chr15	75335995	75341927	0.211356	0.68095
COMMD5	chr8	144850165	144853578	0.243036	0.6304
COMMD6	chr13	75525213	75549439	-0.266218	0.58715
COMMD7	chr20	32702690	32744008	0.0412423	0.92645
COMMD8	chr4	47450793	47463659	-0.37582	0.53325
COMMD9	chr11	36272291	36289449	-0.141221	0.78335
COMT	chr22	19875517	20016786	0.0826234	0.89755
COMTD1	chr10	75233970	75236012	0.38918	0.4019
COPA	chr1	160288586	160358952	-0.00968371	0.98405
COPB1	chr11	14457502	14499895	-0.00233006	0.99705
COPB2	chr3	139357590	139389680	-0.0564834	0.9102
COPE	chr19	18899513	18919390	0.514021	0.32955
COPG1	chr3	129249609	129277773	0.4032	0.47335
COPG2	chr7	130486174	130687432	0.00913532	0.9911
COPRS	chr17	31851864	31859307	0.286965	0.50525
COPS2	chr15	49125273	49155657	-0.0884541	0.85835
COPS3	chr17	17246623	17281303	0.600358	0.22945
COPS4	chr4	83035085	83075818	-0.124943	0.8038
COPS5	chr8	67043079	67062327	-0.287656	0.5561
COPS6	chr7	100088959	100092199	0.158193	0.73975
COPS7A	chr12	6723983	6731875	-0.474595	0.3231
COPS7B	chr2	231781670	231809253	-0.54695	0.32085
COPS8	chr2	237085440	237098846	-0.279506	0.57145
COPZ1	chr12	54325089	54351851	0.0266901	0.9543
COPZ2	chr17	48026166	48037806	0.425892	0.5105
COQ10A	chr12	56266857	56270966	-0.195808	0.72565
COQ10B	chr2	197453506	197475127	-0.13919	0.7969
COQ2	chr4	83263823	83284914	-0.287242	0.56465
COQ3	chr6	99369471	99394206	-1.06087	0.1336
COQ4	chr9	128322507	128334072	0.174081	0.7108
COQ5	chr12	120503278	120529161	0.484981	0.32005
COQ6	chr14	73932991	73963110	0.835147	0.1935
COQ7	chr16	18983933	19080095	-0.346648	0.67275
COQ9	chr16	57428168	57461275	-0.291867	0.78665
CORO1B	chr11	67438046	67443821	0.504011	0.3169
CORO1C	chr12	108645110	108731550	-0.00597221	0.99005
CORO2A	chr9	98120974	98192674	0.617695	0.25955
CORO7	chr16_KI270855v1_alt	40614	119284	0.108382	0.93075
CORT	chr1	10430101	10452003	0.287495	0.80625
COTL1	chr16	84565597	84618096	-0.00584931	0.99085
COX11	chr17	54900690	54968703	-0.0538599	0.9127
COX14	chr12	50111980	50120457	0.150726	0.74245
COX15	chr10	99659505	99756137	0.121714	0.83115
COX16	chr14	70325080	70417090	-0.170381	0.75315
COX17	chr3	119669524	119677396	-0.349498	0.41625
COX18	chr4	73054695	73069759	0.127221	0.81035
COX19	chr7	964849	975599	0.0540274	0.91865
COX20	chr1	244835336	244846941	-0.653778	0.58335
COX4I1	chr16	85799566	85807001	0.0682544	0.8855
COX5A	chr15	74920275	74938154	-0.0805491	0.8617
COX5B	chr2	97646057	97648194	0.504072	0.27235
COX6A1	chr12	120438089	120440742	0.349635	0.4332
COX6B1	chr19	35648222	35658784	0.170684	0.71135
COX6C	chr8	99877994	99894014	0.769635	0.1285
COX7A2	chr6	75237674	75243928	0.254719	0.6055
COX7A2L	chr2	42350504	42361216	-0.25783	0.56975
COX7B	chrX	77899463	77905384	-0.280695	0.5419
COX7C	chr5	86617966	86620766	0.303023	0.51355
COX8A	chr11	63974606	63976543	0.399792	0.39065
CP	chr3	149129583	149222045	0.33141	0.5413
CPA4	chr7	130293133	130324180	0.10255	0.86135
CPD	chr17	30378923	30469657	0.067072	0.89195
CPEB1	chr15_KI270850v1_alt	332305	416475	-0.13069	0.80445
CPEB4	chr5	173888327	173960991	-0.687873	0.20825
CPLX2	chr5	175796606	175884020	0.280707	0.53365
CPM	chr12	68851175	68963240	0.0709126	0.8932
CPNE1	chr20	35626030	35664956	0.0868728	0.87485
CPNE2	chr16	57092542	57147966	-0.0144112	0.9785
CPNE3	chr8	86514426	86561498	-0.0621488	0.8966
CPNE7	chr16	89575767	89597246	0.730963	0.1595
CPOX	chr3	98579445	98593611	0.344358	0.4815
CPPED1	chr16	12659798	12803887	0.157489	0.75225
CPS1	chr2	210477681	210679107	0.0821308	0.8808
CPSF2	chr14	92121953	92164199	-0.13263	0.79035
CPSF3	chr2	9423536	9473110	-0.0550509	0.90465
CPSF3L	chr1	1308613	1324687	0.353181	0.53375
CPSF4	chr7	99408977	99466201	0.22218	0.86275
CPSF6	chr12	69239536	69274358	-0.504643	0.28505
CPSF7	chr11	61402647	61429992	0.169594	0.7439
CPT1A	chr11	68754619	68841931	-0.189504	0.68745
CPT1B	chr22	50568860	50582999	0.344874	0.60265
CPT1C	chr19	49691107	49713731	0.45967	0.3715
CPT2	chr1	53196428	53220639	0.0958858	0.9378
CPTP	chr1	1324762	1328896	0.419648	0.44795
CPVL	chr7	28979966	29146537	-2.52898	0.01125
CRABP2	chr1	156699607	156705816	-0.886929	0.24895
CRADD	chr12	93677374	93850755	-0.378872	0.63315
CRAT	chr9	129094793	129110791	0.436666	0.369
CRB3	chr19	6464248	6481808	-0.48936	0.4357
CRBN	chr3	3149632	3179717	-0.125615	0.81935
CRCP	chr7	66114817	66154566	0.182422	0.71715
CREB3	chr9	35697336	35749228	0.0855132	0.8732
CREB3L2	chr7	137874978	138002101	-0.154194	0.84215
CREB3L4	chr1	153959098	153977975	0.397967	0.8323
CREBBP	chr16	3725054	3880120	-0.165504	0.7456
CREBL2	chr12	12611832	12645108	0.291025	0.569
CREBZF	chr11	85657563	85665138	0.0984035	0.8355
CREG1	chr1	167541013	167553819	-0.280424	0.59285
CRELD2	chr22	49918629	49927540	-0.24735	0.6047
CREM	chr10	35126840	35212958	-0.317713	0.5614
CRHR1-IT1	chr17_KI270908v1_alt	322452	537950	0.495189	0.552
CRIM1	chr2	36356226	36551135	-0.772928	0.11345
CRIP1	chr14	105486919	105488787	0.0988901	0.8285
CRIP2	chr14	105472937	105480170	0.0335323	0.9453
CRIPT	chr2	46617171	46630176	0.236731	0.61645
CRK	chr17_KI270862v1_alt	363378	379182	0.167809	0.72835
CRKL	chr22	20917425	20953749	0.0874463	0.8724
CRLS1	chr20	6006092	6040051	-0.271883	0.5613
CRNDE	chr16	54918862	54929189	-0.354814	0.49845
CRNKL1	chr20	20034360	20360702	0.153916	0.76715
CROCCP2	chr1	16618255	16630906	0.205189	0.7355
CROCCP3	chr1	16467435	16492701	0.472297	0.3765
CROT	chr7	87345634	87399796	-0.698647	0.23775
CRTAP	chr3	33113957	33147773	-0.0230413	0.95665
CRTC2	chr1	153947671	153958656	-1.2482	0.07595
CRY1	chr12	106991364	107093857	-0.209322	0.6977
CRYBB2P1	chr22	25448086	25461678	-0.193362	0.75665
CRYL1	chr13	20403666	20525873	0.128175	0.80065
CRYZ	chr1	74705487	74766676	-0.0718087	0.89025
CRYZL1	chr21	33589340	33641854	-0.153441	0.81355
CS	chr12	56271698	56300391	0.174333	0.7269
CSDE1	chr1	114716912	114758050	-0.0363107	0.93685
CSE1L	chr20	49046245	49096960	-0.0365701	0.9337
CSF1	chr1	109910610	109930994	-0.893957	0.0877
CSF2RA	chrY	1268799	1309935	0.967054	0.0943
CSGALNACT1	chr8	19404160	19682750	0.247919	0.60935
CSK	chr15	74782083	74803198	-0.0875033	0.85505
CSNK1A1	chr5	149495893	149551552	-0.324282	0.49215
CSNK1D	chr17	82242660	82273742	0.617125	0.19345
CSNK1E,LOC400927-CSNK1E	chr22	38290690	38398926	0.370541	0.436
CSNK1G1	chr15	64165516	64356243	-0.0528062	0.9189
CSNK1G2	chr19	1941161	1981337	0.328808	0.51445
CSNK1G3	chr5	123512098	123617044	0.0058869	0.9909
CSNK2A1	chr20	482693	543838	0.107628	0.83095
CSNK2A2	chr16	58157907	58197878	0.225164	0.65615
CSNK2B	chr6_GL000256v2_alt	2960505	2969354	0.578463	0.2595
CSPP1	chr8	67064367	67196614	0.164423	0.749
CSRNP1	chr3	39141850	39153611	-0.0147329	0.9786
CSRP1	chr1	201483529	201507259	0.389372	0.42835
CSRP2	chr12	76858714	76879040	-0.0431603	0.93775
CSRP2BP	chr20	18137854	18188387	-0.127694	0.8323
CST3	chr20	23627896	23638048	0.0006984	0.9989
CSTB	chr21	43773664	43776375	0.306168	0.55475
CSTF1	chr20	56392370	56404526	0.135522	0.78275
CSTF2	chrX	100820358	100841520	-0.171915	0.7514
CSTF2T	chr10	50991150	52314128	-0.263037	0.6403
CSTF3	chr11	33084583	33161491	-0.72425	0.3068
CTAGE5	chr14	39265271	39351193	-0.306841	0.53885
CTB-178M22.2	chr5	167284837	168264157	0.410005	0.55045
CTBP1	chr4	1210119	1249120	-0.286187	0.5294
CTBP2	chr10	124987848	125161055	-0.297685	0.51805
CTC1	chr17	8224820	8248095	0.0531159	0.9194
CTCF	chr16	67562406	67639185	0.268099	0.5716
CTDNEP1	chr17	7243586	7251940	0.204607	0.6507
CTDP1	chr18_KI270863v1_alt	122433	160651	-0.0764457	0.8809
CTDSP1	chr2	218398337	218405941	-0.019664	0.9627
CTDSP2	chr12	57819926	57846964	0.13697	0.7829
CTDSPL	chr3	37862177	37984469	0.138066	0.80445
CTDSPL2	chr15	44427380	44527231	0.0312529	0.94995
CTGF	chr6	131948176	131951378	-0.651604	0.23785
CTNNA1	chr5	138753395	138935034	0.313608	0.52915
CTNNAL1	chr9	108942568	109013594	0.201956	0.69235
CTNNB1	chr3	41199450	41240448	-0.0323249	0.94115
CTNNBIP1	chr1	9848275	9910258	0.263136	0.59735
CTNNBL1	chr20	37693954	37872129	0.0330844	0.94275
CTNND1	chr11	57712522	57819180	-0.437056	0.6867
CTNS	chr17	3636467	3696404	0.216906	0.9204
CTPS1	chr1	40979298	41012565	-0.00928821	0.98555
CTPS2	chrX	16587998	16712979	0.117425	0.81595
CTR9	chr11	10750986	10779755	-0.277042	0.5803
CTRL	chr16	67893271	67931875	-0.296346	0.8029
CTSB	chr8	11842524	11868137	0.279746	0.52705
CTSC	chr11	88293591	88337773	-0.507105	0.4219
CTSD	chr11	1752751	1763992	0.120888	0.7972
CTSF	chr11	66563463	66568576	0.372267	0.48525
CTSH	chr15	78921749	78945078	-0.297204	0.63095
CTSL	chr9	87726058	87731469	-0.33342	0.47115
CTSZ	chr20	58995186	59007254	0.847031	0.06875
CTTN	chr11	70398505	70436584	0.0354154	0.93915
CTU1	chr19	51097605	51108390	1.22784	0.02115
CTU2	chr16	88706482	88785220	0.551311	0.51155
CUEDC1	chr17	57861242	57955323	0.225692	0.63905
CUEDC2	chr10	102423244	102432666	0.700247	0.19215
CUL1	chr7	148698840	148801110	-0.136743	0.7895
CUL3	chr2	224470149	224585397	-0.129235	0.79975
CUL4A	chr13	113177538	113265078	-0.127863	0.7934
CUL4B	chrX	120524590	120575829	0.134135	0.77445
CUL5	chr11	108008681	108107761	-0.136223	0.7891
CUTA	chr6_GL000256v2_alt	4865266	4867013	0.575933	0.2301
CUTC	chr10	99659505	99756137	-0.333571	0.8257
CUX1	chr7	101815903	102283958	0.157002	0.80045
CWC15	chr11	94962621	94973612	0.158441	0.7534
CWC25	chr17_KI270857v1_alt	2835752	2860669	-0.421736	0.40145
CWC27	chr5	64768917	65018763	-0.110825	0.8385
CWF19L1	chr10	100232295	100267681	0.333976	0.60645
CWF19L2	chr11	107326345	107457846	-0.280541	0.56955
CXADR	chr21	17512905	17593579	0.291044	0.5901
CXCL1	chr4	73869391	73871302	0.368715	0.4307
CXCL16	chr17	4731407	4739928	-0.247212	0.6821
CXCL2	chr4	74097036	74099280	-0.642945	0.1962
CXCL3	chr4	74036590	74038773	0.401904	0.4148
CXCL5	chr4	73995641	73998729	0.176747	0.7161
CXCL8	chr4	73740505	73743716	-0.555481	0.2674
CXorf38	chrX	40626920	40647567	-0.132763	0.799
CXorf40B	chrX	149932196	149938498	-0.0919317	0.90065
CXorf56	chrX	119538148	119565434	0.0197518	0.96815
CXXC1	chr18	50282342	50288322	0.0330564	0.94915
CXXC5	chr5	139648715	139683095	-0.405283	0.5299
CYB561	chr17	63432303	63446361	-0.0225262	0.9619
CYB561A3	chr11	61299446	61369503	0.282531	0.92055
CYB561D1	chr1	109494035	109500441	0.16246	0.7585
CYB561D2	chr3	50347487	50504244	-0.429862	0.6518
CYB5A	chr18	74253291	74292016	-0.105529	0.8253
CYB5B	chr16	69424594	69466264	0.12345	0.76795
CYB5D1	chr17	7856684	7862282	-0.0798001	0.925
CYB5D2	chr17	4004444	4263979	-0.16881	0.83315
CYB5R1	chr1	202961872	202967276	0.0936915	0.85435
CYB5R2	chr11	7665094	7674243	-0.391054	0.47515
CYB5R3	chr22	42617839	42649399	-0.191259	0.67995
CYB5R4	chr6	83859650	83960427	0.344573	0.5539
CYBA	chr16	88643288	88651084	0.573291	0.25265
CYBRD1	chr2	171522246	171558133	-0.240616	0.66845
CYC1	chr8	144095034	144097527	0.377332	0.4424
CYCS	chr7	25118650	25125361	-0.243835	0.5902
CYFIP1	chr15_KI270848v1_alt	743	77414	0.242324	0.6535
CYFIP2	chr5	157266079	157395598	0.363047	0.4702
CYHR1	chr8	144449931	144465648	0.260471	0.592
CYP1B1	chr2	38067602	38076181	-0.370533	0.45725
CYP20A1	chr2	203238440	203305840	0.220966	0.6534
CYP24A1	chr20	54153448	54173977	-0.512679	0.2877
CYP2R1	chr11	14878009	14892205	-1.67073	0.0151
CYP2S1	chr19	41193206	41207539	-0.0262852	0.95255
CYP4F11	chr19	15912369	15934866	-0.161149	0.7844
CYP4F12	chr19	15673017	15697174	0.0662171	0.9142
CYP4V2	chr4	186191519	186213463	-0.127196	0.82825
CYP51A1	chr7	92112148	92180725	0.284886	0.548
CYR61	chr1	85580760	85583965	-0.758999	0.10225
CYSRT1	chr9	137224634	137226311	0.443618	0.52775
CYSTM1	chr5	140175067	140243789	0.198204	0.7021
CYTH1	chr17	78674046	78782342	-0.32988	0.4988
CYTH2	chr19	48469207	48482314	0.142468	0.79645
CYTH3	chr7	6161780	6272611	0.454567	0.3598
D2HGDH	chr2	241734578	241768816	0.322165	0.5243
DAAM1	chr14	59188662	59371405	-0.40166	0.4485
DAB2	chr5	39371673	39425233	-0.618908	0.27215
DAB2IP	chr9	121567101	121785530	-0.0888267	0.8633
DAD1	chr14	22564906	22589237	0.29144	0.5526
DAG1	chr3	49468702	49535618	1.05466	0.05875
DAGLB	chr7	6409115	6448012	0.246092	0.65815
DALRD3	chr3	49007203	49023493	0.179266	0.85095
DANCR	chr4	52712453	52714138	-0.0377238	0.9437
DAND5	chr19	12969617	12974753	0.0621162	0.91115
DAP	chr5	10679229	10761275	0.317482	0.544
DAP3	chr1	155689090	155739009	0.0505982	0.91725
DAPK1	chr9	87497227	87708634	-0.641797	0.2045
DAPK2	chr15	63907035	64046322	-0.336425	0.5904
DAPK3	chr19	3958452	3971123	0.37272	0.4779
DARS	chr2	135905880	136007542	-0.0322108	0.946
DARS2	chr1	173824658	173858544	0.326667	0.55205
DAXX	chr6_GL000255v2_alt	4512986	4517446	-0.0344904	0.9419
DAZAP1	chr19	1407568	1435687	0.0792696	0.86165
DAZAP2	chr12	51238723	51270418	-0.18049	0.7079
DBF4	chr7	87834498	87909541	-0.66798	0.36545
DBI	chr2	119366923	119372551	0.154233	0.739
DBN1	chr5	177456612	177473693	0.402111	0.3841
DBNDD1	chr16	90004864	90047783	0.594152	0.31595
DBNDD2	chr20	45361936	45410610	0.912424	0.6394
DBNL	chr7	44044639	44061716	0.27325	0.56425
DBP	chr19	48630559	48637550	0.205353	0.69145
DBR1	chr3	138160987	138174949	0.355047	0.51705
DCAF10	chr9	37800553	37867668	-0.19904	0.67435
DCAF11	chr14	24114696	24125242	0.267523	0.58715
DCAF12	chr9	34086382	34126773	-0.16283	0.74345
DCAF13	chr8	103398637	103443452	-0.409729	0.5109
DCAF16	chr4	17800654	17810758	0.514522	0.3492
DCAF4	chr14	72926331	72959649	-0.193144	0.7005
DCAF5	chr14	69050919	69153197	0.0781688	0.8835
DCAF6	chr1	167916674	168075843	-0.159992	0.80335
DCAF7	chr17	63550434	63594281	-0.289381	0.521
DCAF8	chr1	160215714	160262560	0.180919	0.7052
DCAKD	chr17	45023337	45061109	0.417104	0.40785
DCBLD2	chr3	98795969	98901689	0.30096	0.5044
DCK	chr4	70993547	71030912	-0.610719	0.32645
DCLRE1C	chr10	14904610	14954432	0.232196	0.6571
DCP1A	chr3	53283424	53347627	-0.206999	0.7199
DCP1B	chr12	1946047	2004511	-0.161646	0.7786
DCPS	chr11	126303751	126355587	0.000434663	0.99745
DCTD	chr4	182890090	182917477	-0.0865742	0.8667
DCTN1	chr2	74361153	74393881	0.0623306	0.89435
DCTN2	chr12	57522875	57547331	0.113607	0.8127
DCTN3	chr9	34613544	34620523	0.0116697	0.9787
DCTN4	chr5	150708746	150759095	-0.218126	0.67
DCTN5	chr16	23641365	23673747	0.616572	0.1835
DCTN6	chr8	30156296	30183639	-0.230133	0.67005
DCTPP1	chr16	30423697	30430052	0.282731	0.55995
DCUN1D4	chr4	51842999	51916837	-0.21911	0.6764
DCUN1D5	chr11	103050683	103092215	-0.385811	0.4346
DCXR	chr17	82035880	82037697	0.150404	0.75015
DDA1	chr19	17309527	17334829	0.164394	0.74455
DDAH1	chr1	85318484	85578363	-0.546661	0.3208
DDAH2	chr6_GL000256v2_alt	3026332	3029561	0.235929	0.632
DDB1	chr11	61299446	61369503	-0.114743	0.81805
DDB2	chr11	47214941	47239218	0.260289	0.5737
DDHD2	chr8	38231490	38262769	-0.514449	0.345
DDIAS	chr11	82901694	82934657	-0.335475	0.5792
DDIT3	chr12	57487952	57520517	-0.567278	0.65235
DDIT4	chr10	72273918	72276039	0.489081	0.34605
DDOST	chr1	20633454	20661544	-0.280959	0.6475
DDR1	chr6_GL000255v2_alt	2137780	2155326	0.229013	0.64325
DDRGK1	chr20	3190365	3204649	0.289366	0.54055
DDT	chr22_KI270879v1_alt	267287	268218	0.756441	0.7321
DDX1	chr2	15591620	15631111	-0.392112	0.4201
DDX10	chr11	108665024	108940930	-0.0880966	0.86105
DDX11	chr12	31020762	31104791	0.1568	0.7671
DDX17	chr22	38468061	38506340	0.509291	0.32695
DDX18	chr2	117814678	117832377	-0.287765	0.54335
DDX19A	chr16	70346920	70373378	0.116104	0.8148
DDX19B	chr16	70289766	70346747	-0.423664	0.41705
DDX21	chr10	68956122	68985069	-0.268588	0.56325
DDX23	chr12	48829755	48852174	0.106075	0.8196
DDX24	chr14_KI270847v1_alt	1165483	1195774	-0.125955	0.78495
DDX27	chr20	49219294	49244077	-0.30516	0.49875
DDX28	chr16	68021273	68079323	0.326274	0.6057
DDX39A	chr19	14408797	14419383	0.0556057	0.90555
DDX39B	chr6_GL000256v2_alt	2828245	2846132	0.174555	0.73345
DDX3X	chrX	41333307	41364472	0.0262188	0.95585
DDX3Y	chrY	12904107	12920478	-0.316575	0.574
DDX41	chr5	177511576	177516966	0.472697	0.3469
DDX42	chr17	63774188	63819317	0.330254	0.4974
DDX46	chr5	134758733	134831136	-0.0964108	0.8375
DDX47	chr12	12813345	12829981	-0.274195	0.62685
DDX49	chr19	18919674	18928633	-0.232287	0.623
DDX5	chr17	64498255	64506366	-0.227464	0.617
DDX50	chr10	68901277	68946847	-0.126111	0.81435
DDX51	chr12	132136594	132144335	0.234962	0.64225
DDX52	chr17_KI270857v1_alt	1848854	1882558	0.272244	0.5751
DDX54	chr12	113149857	113185479	0.262452	0.5776
DDX55	chr12	123602124	123620935	-0.0981295	0.8451
DDX56	chr7	44565416	44574538	0.354294	0.486
DDX58	chr9	32455301	32526324	0.609898	0.2277
DDX6	chr11	118747763	118791263	-0.460137	0.2906
DDX60L	chr4	168356734	168480514	0.340284	0.5299
DEAF1	chr11_KI270832v1_alt	176099	206711	0.516351	0.40245
DECR1	chr8	90001351	90051999	1.33562	0.05165
DECR2	chr16_KI270854v1_alt	1003	11633	-0.559305	0.28335
DEDD	chr1	161100555	161132688	-0.0262212	0.9744
DEDD2	chr19	42198592	42220152	0.268087	0.563
DEF8	chr16	89948730	89968060	1.01494	0.09985
DEGS1	chr1	224183207	224193440	0.11552	0.8148
DEK	chr6	18224168	18264568	0.0799718	0.86555
DENND1A	chr9	123356166	123930138	0.0524168	0.9267
DENND4C	chr9	19230764	19374268	0.410614	0.37995
DENND5A	chr11	9138825	9265326	-0.784491	0.1814
DENND5B	chr12	31382222	31615351	-0.14044	0.77815
DENND6A	chr3	57625453	57693089	-0.449794	0.3983
DENR	chr12	122752820	122771064	-0.085077	0.85255
DEPDC1	chr1	68474151	68538627	0.0386918	0.94035
DEPDC1B	chr5	60596911	60700166	-0.903359	0.0917
DERA	chr12	15911171	16037381	-0.260694	0.65675
DERL1	chr8	123013163	123042423	-0.241161	0.63185
DERL2	chr17	5471250	5486230	-0.0377545	0.94005
DESI1	chr22	41598027	41621057	0.2957	0.51405
DEXI	chr16	10928890	10942400	0.965611	0.0517
DFFA	chr1	10460545	10472556	0.304314	0.5371
DFFB	chr1	3857266	3885429	0.121461	0.82415
DFNA5	chr7	24698354	24758020	0.195271	0.7209
DGAT1	chr8	144291587	144326919	0.755756	0.172
DGCR2	chr22	19036281	19122454	-0.0644653	0.89225
DGCR6L	chr22	20314237	20320105	0.164896	0.7644
DGCR8	chr22	20080231	20127357	0.0262098	0.96975
DGKA	chr12	55931161	55954023	0.144792	0.7903
DGKD	chr2	233354506	233472097	0.348597	0.4998
DGKQ	chr4	958883	973560	0.490148	0.3682
DGKZ	chr11	46332904	46380554	0.181225	0.69685
DGUOK	chr2	73926825	73981439	0.0310653	0.94725
DGUOK-AS1	chr2	73926825	73981439	0.763391	0.75185
DHCR24	chr1	54849626	54887248	0.182293	0.6784
DHCR7	chr11	71434410	71448431	0.608535	0.2265
DHDDS	chr1	26432281	26471304	0.645742	0.2446
DHFR	chr5	80626225	80876815	-0.44557	0.73925
DHODH	chr16	72008743	72025417	0.088964	0.87285
[truncated: 7,151 more rows]
